# Supplementary material for: The loss of a supergene in obligately polygynous Formica wood ant species
Source: Mol Biol Evol. 2025 Dec 16;42(12):msaf320. doi: 10.1093/molbev/msaf320 (PMC12728502; doi:10.1093/molbev/msaf320)
Supplement: msaf320_Supplementary_Data [file msaf320_supplementary_data.zip]

Archive with 2 entries (2 files):
- Sigeman et al. 2025 Supplementary figures.pdf
- Sigeman et al. 2025 Supplementary Tables V2.xlsx
