# Supplementary material for: The loss of a supergene in obligately polygynous Formica wood ant species
Source: Mol Biol Evol. 2025 Dec 16;42(12):msaf320. doi: 10.1093/molbev/msaf320 (PMC12728502; doi:10.1093/molbev/msaf320)
Supplement: msaf320_Supplementary_Data [file msaf320_supplementary_data.zip › Sigeman et al. 2025 Supplementary Tables V2.xlsx]

## Sheet: Table of contents
Table of Contents
Number	Description
Table S1	Sample information (n = 337 wood ant samples + 7 outgroup samples)
Table S2	Sequencing depth for all wood ant samples passing quality control (n = 264)
Table S3	Heterozygosity scores for wood ant samples (n = 264)
Table S4	Genotype count values for wood ant samples (n = 264)
Table S5	Supergene genotype counts per species
Table S6	Orthology - genes of interest
Table S7	Manual curation of Zasp52
Table S8	Details on PacBio data
Table S9	Genome assembly statistics for genomes produced with flye
Table S10	Gene annotations for flye-produced genomes
Table S11	SNPeff scores for diploid wood ant samples (n = 261)
Table S12	Sample information for data described in Supplementary Note

## Sheet: Table S1
Table S1. Details on sampling locations, sequencing technology and supergene genotype.
#ID	WGS_data	Species	Sample_name	Formica_rufa_complex	Ploidy	Literature reference for genomic data*	Collected by**	Supergene genotype	Geographic location	Latitude	Longitude	Population	Extraction protocol	Sequencing platform
10	10-Fpol	F_aquilonia	Faquilonia_1	yes	diploid	Satokangas_2023		MM	Finland	62.608	24.971	Saramäki	DNeasy Blood & Tissue Kit (QIAGEN)	Novaseq PE150
103	103-Faqu	F_aquilonia	Faquilonia_2	yes	diploid	Satokangas_2023		MM	Finland	63.119	29.393	Pihlajavaara	DNeasy Blood & Tissue Kit (QIAGEN)	Novaseq PE150
104	104-Faqu	F_aquilonia	Faquilonia_3	yes	diploid	Satokangas_2023		MM	Finland	60.58	24.037	Pusula	DNeasy Blood & Tissue Kit (QIAGEN)	Novaseq PE150
106	106-Faqu	F_aquilonia	Faquilonia_4	yes	diploid	Satokangas_2023		MM	Finland	60.038	23.379	Grabbskog	DNeasy Blood & Tissue Kit (QIAGEN)	Novaseq PE150
107	107-Faqu	F_aquilonia	Faquilonia_5	yes	diploid	Satokangas_2023		MM	Finland	60.039	23.047	Solböle	DNeasy Blood & Tissue Kit (QIAGEN)	Novaseq PE150
109	109-Faqu	F_aquilonia	Faquilonia_6	yes	diploid	Satokangas_2023		MM	Finland	69.761	26.991	Kevo	DNeasy Blood & Tissue Kit (QIAGEN)	Novaseq PE150
114	114-FaquH	F_aquilonia	Faquilonia_7	yes	diploid	Satokangas_2023		MM	Finland	64.548	29.896	Vartius_2	DNeasy Blood & Tissue Kit (QIAGEN)	Novaseq PE150
13	13-Faqu	F_aquilonia	Faquilonia_8	yes	diploid	Satokangas_2023		MM	Finland	64.517	25.123	Juomala	DNeasy Blood & Tissue Kit (QIAGEN)	Novaseq PE150
17	17-Faqu	F_aquilonia	Faquilonia_9	yes	diploid	Satokangas_2023		MM	Finland	61.265	21.513	Järvenkulma	DNeasy Blood & Tissue Kit (QIAGEN)	Novaseq PE150
22	22-Faqu	F_aquilonia	Faquilonia_10	yes	diploid	Satokangas_2023		MM	Finland	68.064	23.484	Karila	DNeasy Blood & Tissue Kit (QIAGEN)	Novaseq PE150
24	24-Faqu	F_aquilonia	Faquilonia_11	yes	diploid	Satokangas_2023		MM	Finland	68.097	27.767	Vuotso	DNeasy Blood & Tissue Kit (QIAGEN)	Novaseq PE150
25	25-Faqu	F_aquilonia	Faquilonia_12	yes	diploid	Satokangas_2023		MM	Finland	60.046	23.663	Karjaa	DNeasy Blood & Tissue Kit (QIAGEN)	Novaseq PE150
27	27-Fpol	F_aquilonia	Faquilonia_13	yes	diploid	Satokangas_2023		MM	Finland	66.65	29.106	Kaarti	DNeasy Blood & Tissue Kit (QIAGEN)	Novaseq PE150
30	30-Faqu	F_aquilonia	Faquilonia_14	yes	diploid	Satokangas_2023		MM	Finland	66.29	29.527	Käylä	DNeasy Blood & Tissue Kit (QIAGEN)	Novaseq PE150
31	31-Faqu	F_aquilonia	Faquilonia_15	yes	diploid	Satokangas_2023		MM	Finland	67.36	29.64	Salla	DNeasy Blood & Tissue Kit (QIAGEN)	Novaseq PE150
32	32-Frufa	F_aquilonia	Faquilonia_16	yes	diploid	Satokangas_2023		MM	Finland	62.131	27.342	Väisälä	DNeasy Blood & Tissue Kit (QIAGEN)	Novaseq PE150
38	38-Fpol	F_aquilonia	Faquilonia_17	yes	diploid	Satokangas_2023		MM	Finland	66.476	28.628	Maaninkavaara	DNeasy Blood & Tissue Kit (QIAGEN)	Novaseq PE150
42	42-Faqu	F_aquilonia	Faquilonia_18	yes	diploid	Satokangas_2023		MM	Finland	61.621	25.311	Kissamäki	DNeasy Blood & Tissue Kit (QIAGEN)	Novaseq PE150
44	44-FaquH	F_aquilonia	Faquilonia_19	yes	diploid	Satokangas_2023		MM	Finland	65.532	27.768	Rantala	DNeasy Blood & Tissue Kit (QIAGEN)	Novaseq PE150
47	47-FaquH	F_aquilonia	Faquilonia_20	yes	diploid	Satokangas_2023		MM	Finland	67.165	23.581	Lappea	DNeasy Blood & Tissue Kit (QIAGEN)	Novaseq PE150
48	48-Fpol	F_aquilonia	Faquilonia_21	yes	diploid	Satokangas_2023		MM	Finland	62.945	31.293	Hattuvaara	DNeasy Blood & Tissue Kit (QIAGEN)	Novaseq PE150
50	50-FaquH	F_aquilonia	Faquilonia_22	yes	diploid	Satokangas_2023		MM	Finland	60.936	25.124	Saari	DNeasy Blood & Tissue Kit (QIAGEN)	Novaseq PE150
51	51-FaquH	F_aquilonia	Faquilonia_23	yes	diploid	Satokangas_2023		MM	Finland	60.907	24.011	Ojajärvi	DNeasy Blood & Tissue Kit (QIAGEN)	Novaseq PE150
58	58-Fpol	F_aquilonia	Faquilonia_24	yes	diploid	Satokangas_2023		MM	Finland	61.604	25.054	Järvenpää	DNeasy Blood & Tissue Kit (QIAGEN)	Novaseq PE150
62	62-FaquH	F_aquilonia	Faquilonia_25	yes	diploid	Satokangas_2023		MM	Finland	65.945	27.708	Kilsikorpi	DNeasy Blood & Tissue Kit (QIAGEN)	Novaseq PE150
66	66-Fpol	F_aquilonia	Faquilonia_26	yes	diploid	Satokangas_2023		MM	Finland	65.658	27.772	Karsikkojärvi	DNeasy Blood & Tissue Kit (QIAGEN)	Novaseq PE150
67	67-Faqu	F_aquilonia	Faquilonia_27	yes	diploid	Satokangas_2023		MM	Finland	61.249	29.121	Purnujärvi	DNeasy Blood & Tissue Kit (QIAGEN)	Novaseq PE150
70	70-Faqu	F_aquilonia	Faquilonia_28	yes	diploid	Satokangas_2023		MM	Finland	64.131	30.049	Elsinmäki	DNeasy Blood & Tissue Kit (QIAGEN)	Novaseq PE150
76	76-FaquH	F_aquilonia	Faquilonia_29	yes	diploid	Satokangas_2023		MM	Finland	62.084	23.436	Vähä_Mustajärvi	DNeasy Blood & Tissue Kit (QIAGEN)	Novaseq PE150
77	77-Fpol	F_aquilonia	Faquilonia_30	yes	diploid	Satokangas_2023		MM	Finland	63.633	28.57	Luokkimäki	DNeasy Blood & Tissue Kit (QIAGEN)	Novaseq PE150
83	83-Faqu	F_aquilonia	Faquilonia_31	yes	diploid	Satokangas_2023		MM	Finland	63.104	24.105	Latvalampi	DNeasy Blood & Tissue Kit (QIAGEN)	Novaseq PE150
9	9-Faqu	F_aquilonia	Faquilonia_32	yes	diploid	Satokangas_2023		MM	Finland	60.505	26.233	Paavalinkylä	DNeasy Blood & Tissue Kit (QIAGEN)	Novaseq PE150
91	91-FpolH	F_aquilonia	Faquilonia_33	yes	diploid	Satokangas_2023		MM	Finland	63.728	29.716	Kataja	DNeasy Blood & Tissue Kit (QIAGEN)	Novaseq PE150
93	93-Faqu	F_aquilonia	Faquilonia_34	yes	diploid	Satokangas_2023		MM	Finland	67.213	26.848	Joutsela	DNeasy Blood & Tissue Kit (QIAGEN)	Novaseq PE150
99	99-Faqu	F_aquilonia	Faquilonia_35	yes	diploid	Satokangas_2023		MM	Finland	63.376	26.895	Lampaanjärvi	DNeasy Blood & Tissue Kit (QIAGEN)	Novaseq PE150
CBAQ1	CBAQ1_1w	F_aquilonia	Faquilonia_36	yes	diploid	Portinha_2022		MM	Switzerland	46.661	10.23	Stabelchod	DNeasy Blood & Tissue Kit (QIAGEN)	Novaseq PE150
CBAQ2	CBAQ2_2w	F_aquilonia	Faquilonia_37	yes	diploid	Portinha_2022		MM	Switzerland	46.653	10.189	Alp_La_Schera	DNeasy Blood & Tissue Kit (QIAGEN)	Novaseq PE150
CBAQ3	CBAQ3_1w	F_aquilonia	Faquilonia_38	yes	diploid	Portinha_2022		MM	Switzerland	46.661	10.23	Stabelchod	DNeasy Blood & Tissue Kit (QIAGEN)	Novaseq PE150
CF14a	CF14a_1w	F_aquilonia	Faquilonia_39	yes	diploid	Portinha_2022		MM	Finland	62.635	26.201	Pukara	DNeasy Blood & Tissue Kit (QIAGEN)	Novaseq PE150
CF4b	CF4b_1w	F_aquilonia	Faquilonia_40	yes	diploid	Portinha_2022		MM	Finland	63.503	26.087	Koivula	DNeasy Blood & Tissue Kit (QIAGEN)	Novaseq PE150
CF8b	CF8b_1w	F_aquilonia	Faquilonia_41	yes	diploid	Portinha_2022		MM	Finland	63.682	27.545	Sonkajärvi	DNeasy Blood & Tissue Kit (QIAGEN)	Novaseq PE150
Lai1	Lai_1w	F_aquilonia	Faquilonia_42	yes	diploid	Portinha_2022		MM	Scotland	58.028	4.441	Lairg	DNeasy Blood & Tissue Kit (QIAGEN)	Novaseq PE150
Lai2	Lai_2w	F_aquilonia	Faquilonia_43	yes	diploid	Portinha_2022		MM	Scotland	58.028	4.441	Lairg	DNeasy Blood & Tissue Kit (QIAGEN)	Novaseq PE150
Loa	Loa_1w	F_aquilonia	Faquilonia_44	yes	diploid	Portinha_2022		MM	Scotland	57.91	5.082	Loch_Achall	DNeasy Blood & Tissue Kit (QIAGEN)	Novaseq PE150
Pus2	Pus2_1w	F_aquilonia	Faquilonia_45	yes	diploid	Portinha_2022		MM	Finland	60.581	24.038	Pusula	DNeasy Blood & Tissue Kit (QIAGEN)	Novaseq PE150
FA05	FA05	F_aquilonia	Faquilonia_46	yes	diploid	Sigeman_2025	Heikki Helanterä	MM	Finland	64.9741	25.2013	Nenännokka	DNeasy Blood & Tissue Kit (QIAGEN)	Novaseq PE150
FA06	FA06	F_aquilonia	Faquilonia_47	yes	diploid	Sigeman_2025	Heikki Helanterä	MM	Finland	64.9744	25.2014	Nenännokka	DNeasy Blood & Tissue Kit (QIAGEN)	Novaseq PE150
FA08	FA08	F_aquilonia	Faquilonia_48	yes	diploid	Sigeman_2025	Heikki Helanterä	MM	Finland	64.9747	25.2018	Nenännokka	DNeasy Blood & Tissue Kit (QIAGEN)	Novaseq PE150
FA09	FA09	F_aquilonia	Faquilonia_49	yes	diploid	Sigeman_2025	Heikki Helanterä	MM	Finland	64.9748	25.2017	Nenännokka	DNeasy Blood & Tissue Kit (QIAGEN)	Novaseq PE150
FA10	FA10	F_aquilonia	Faquilonia_50	yes	diploid	Sigeman_2025	Heikki Helanterä	MM	Finland	64.9749	25.2017	Nenännokka	DNeasy Blood & Tissue Kit (QIAGEN)	Novaseq PE150
FA11	FA11	F_aquilonia	Faquilonia_51	yes	diploid	Sigeman_2025	Heikki Helanterä	MM	Finland	64.975	25.2015	Nenännokka	DNeasy Blood & Tissue Kit (QIAGEN)	Novaseq PE150
FA12	FA12	F_aquilonia	Faquilonia_52	yes	diploid	Sigeman_2025	Heikki Helanterä	MM	Finland	64.9752	25.2019	Nenännokka	DNeasy Blood & Tissue Kit (QIAGEN)	Novaseq PE150
FA13	FA13	F_aquilonia	Faquilonia_53	yes	diploid	Sigeman_2025	Heikki Helanterä	MM	Finland	64.9751	25.2029	Nenännokka	DNeasy Blood & Tissue Kit (QIAGEN)	Novaseq PE150
FA14	FA14	F_aquilonia	Faquilonia_54	yes	diploid	Sigeman_2025	Heikki Helanterä	MM	Finland	64.975	25.2034	Nenännokka	DNeasy Blood & Tissue Kit (QIAGEN)	Novaseq PE150
FA15	FA15	F_aquilonia	Faquilonia_55	yes	diploid	Sigeman_2025	Heikki Helanterä	MM	Finland	64.9753	25.2035	Nenännokka	DNeasy Blood & Tissue Kit (QIAGEN)	Novaseq PE150
FA16	FA16	F_aquilonia	Faquilonia_56	yes	diploid	Sigeman_2025	Heikki Helanterä	MM	Finland	64.9753	25.2043	Nenännokka	DNeasy Blood & Tissue Kit (QIAGEN)	Novaseq PE150
FA17	FA17	F_aquilonia	Faquilonia_57	yes	diploid	Sigeman_2025	Heikki Helanterä	MM	Finland	64.9753	25.2049	Nenännokka	DNeasy Blood & Tissue Kit (QIAGEN)	Novaseq PE150
FA18	FA18	F_aquilonia	Faquilonia_58	yes	diploid	Sigeman_2025	Heikki Helanterä	MM	Finland	64.9754	25.2043	Nenännokka	DNeasy Blood & Tissue Kit (QIAGEN)	Novaseq PE150
FA19	FA19	F_aquilonia	Faquilonia_59	yes	diploid	Sigeman_2025	Heikki Helanterä	MM	Finland	64.9755	25.2043	Nenännokka	DNeasy Blood & Tissue Kit (QIAGEN)	Novaseq PE150
FA20	FA20	F_aquilonia	Faquilonia_60	yes	diploid	Sigeman_2025	Heikki Helanterä	MM	Finland	64.9756	25.2043	Nenännokka	DNeasy Blood & Tissue Kit (QIAGEN)	Novaseq PE150
FA21	FA21	F_aquilonia	Faquilonia_61	yes	diploid	Sigeman_2025	Heikki Helanterä	MM	Finland	64.9758	25.2043	Nenännokka	DNeasy Blood & Tissue Kit (QIAGEN)	Novaseq PE150
FA22	FA22	F_aquilonia	Faquilonia_62	yes	diploid	Sigeman_2025	Heikki Helanterä	MM	Finland	64.976	25.2043	Nenännokka	DNeasy Blood & Tissue Kit (QIAGEN)	Novaseq PE150
FA23	FA23	F_aquilonia	Faquilonia_63	yes	diploid	Sigeman_2025	Heikki Helanterä	MM	Finland	64.9757	25.2043	Nenännokka	DNeasy Blood & Tissue Kit (QIAGEN)	Novaseq PE150
FA24	FA24	F_aquilonia	Faquilonia_64	yes	diploid	Sigeman_2025	Heikki Helanterä	MM	Finland	64.976	25.2043	Nenännokka	DNeasy Blood & Tissue Kit (QIAGEN)	Novaseq PE150
FA25	FA25	F_aquilonia	Faquilonia_65	yes	diploid	Sigeman_2025	Heikki Helanterä	MM	Finland	64.9758	25.2043	Nenännokka	DNeasy Blood & Tissue Kit (QIAGEN)	Novaseq PE150
A_123a	A_123a	F_aquilonia	Faquilonia_66	yes	diploid	Sigeman_2025	Patrick Krapf	MM	Finland	62.6742	29.5818	Härkinvaara	DNeasy Blood & Tissue Kit (QIAGEN)	Novaseq PE150
A_150a	A_150a	F_aquilonia	Faquilonia_67	yes	diploid	Sigeman_2025	Patrick Krapf	MM	Finland	63.6325	28.5594	Luokkimäki	CTAB	Novaseq PE150
A_172a	A_172a	F_aquilonia	Faquilonia_68	yes	diploid	Sigeman_2025	Patrick Krapf	MM	Finland	65.5316	27.762	Rantala	DNeasy Blood & Tissue Kit (QIAGEN)	Novaseq PE150
A_175a	A_175a	F_aquilonia	Faquilonia_69	yes	diploid	Sigeman_2025	Patrick Krapf	MM	Finland	65.5799	28.2364	Taivalkoski	DNeasy Blood & Tissue Kit (QIAGEN)	Novaseq PE150
A_182a	A_182a	F_aquilonia	Faquilonia_70	yes	diploid	Sigeman_2025	Patrick Krapf	MM	Finland	66.0824	28.5233	Visala	DNeasy Blood & Tissue Kit (QIAGEN)	Novaseq PE150
A_184a	A_184a	F_aquilonia	Faquilonia_71	yes	diploid	Sigeman_2025	Patrick Krapf	MM	Finland	66.3241	29.2624	Kuusamo	DNeasy Blood & Tissue Kit (QIAGEN)	Novaseq PE150
A_187a	A_187a	F_aquilonia	Faquilonia_72	yes	diploid	Sigeman_2025	Patrick Krapf	MM	Finland	66.3702	29.3126	Oulanka Research Station	DNeasy Blood & Tissue Kit (QIAGEN)	Novaseq PE150
A_188a	A_188a	F_aquilonia	Faquilonia_73	yes	diploid	Sigeman_2025	Patrick Krapf	MM	Finland	66.3709	29.3085	Oulanka Research Station forest	DNeasy Blood & Tissue Kit (QIAGEN)	Novaseq PE150
A_199a	A_199a	F_aquilonia	Faquilonia_74	yes	diploid	Sigeman_2025	Patrick Krapf	MM	Finland	66.5011	25.7968	Rovaniemi	DNeasy Blood & Tissue Kit (QIAGEN)	Novaseq PE150
A_213a	A_213a	F_aquilonia	Faquilonia_75	yes	diploid	Sigeman_2025	Patrick Krapf	MM	Finland	68.0855	27.1811	Vuotso	DNeasy Blood & Tissue Kit (QIAGEN)	Novaseq PE150
A_215a	A_215a	F_aquilonia	Faquilonia_76	yes	diploid	Sigeman_2025	Patrick Krapf	MM	Finland	68.2505	27.2442	Lahtola	DNeasy Blood & Tissue Kit (QIAGEN)	Novaseq PE150
A_217a	A_217a	F_aquilonia	Faquilonia_77	yes	diploid	Sigeman_2025	Patrick Krapf	MM	Finland	68.7034	27.4546	Inarijärventie	DNeasy Blood & Tissue Kit (QIAGEN)	Novaseq PE150
A_232a	A_232a	F_aquilonia	Faquilonia_78	yes	diploid	Sigeman_2025	Patrick Krapf	MM	Finland	68.047	23.5323	Muonio	DNeasy Blood & Tissue Kit (QIAGEN)	Novaseq PE150
A_235a	A_235a	F_aquilonia	Faquilonia_79	yes	diploid	Sigeman_2025	Patrick Krapf	MM	Finland	67.1641	23.5704	Kolari	DNeasy Blood & Tissue Kit (QIAGEN)	Novaseq PE150
A_240a	A_240a	F_aquilonia	Faquilonia_80	yes	diploid	Sigeman_2025	Patrick Krapf	MM	Finland	67.1544	24.9792	Tervakari	DNeasy Blood & Tissue Kit (QIAGEN)	Novaseq PE150
A_241a	A_241a	F_aquilonia	Faquilonia_81	yes	diploid	Sigeman_2025	Patrick Krapf	MM	Finland	66.0603	26.3681	Ruana	DNeasy Blood & Tissue Kit (QIAGEN)	Novaseq PE150
A_250a	A_250a	F_aquilonia	Faquilonia_82	yes	diploid	Sigeman_2025	Patrick Krapf	MM	Finland	64.3288	26.2986	Kestilä	DNeasy Blood & Tissue Kit (QIAGEN)	Novaseq PE150
A_253a	A_253a	F_aquilonia	Faquilonia_83	yes	diploid	Sigeman_2025	Patrick Krapf	MM	Finland	63.8995	24.4995	Sievie	DNeasy Blood & Tissue Kit (QIAGEN)	Novaseq PE150
A_255a	A_255a	F_aquilonia	Faquilonia_84	yes	diploid	Sigeman_2025	Patrick Krapf	MM	Finland	63.5841	23.8558	Kola	DNeasy Blood & Tissue Kit (QIAGEN)	Novaseq PE150
A_258a	A_258a	F_aquilonia	Faquilonia_85	yes	diploid	Sigeman_2025	Patrick Krapf	MM	Finland	63.4194	23.9217	Veteli	DNeasy Blood & Tissue Kit (QIAGEN)	Novaseq PE150
A_262a	A_262a	F_aquilonia	Faquilonia_86	yes	diploid	Sigeman_2025	Patrick Krapf	MM	Finland	63.3857	24.3122	Loukkukoskentie	DNeasy Blood & Tissue Kit (QIAGEN)	Novaseq PE150
A_280e	A_280e	F_aquilonia	Faquilonia_87	yes	diploid	Sigeman_2025	Patrick Krapf	MM	Finland	60.7556	22.5017	Pirttilahdenkulma	CTAB	Novaseq PE150
A_336a	A_336a	F_aquilonia	Faquilonia_88	yes	diploid	Sigeman_2025	Patrick Krapf	MM	Italy	46.8616	11.3501	Jaufenpass	DNeasy Blood & Tissue Kit (QIAGEN)	Novaseq PE150
A_345a	A_345a	F_aquilonia	Faquilonia_89	yes	diploid	Sigeman_2025	Patrick Krapf	MM	Switzerland	46.494	9.83393	St. Moritz	CTAB	Novaseq PE150
A_352a	A_352a	F_aquilonia	Faquilonia_90	yes	diploid	Sigeman_2025	Patrick Krapf	MM	Switzerland	46.3962	8.1458	Ernen bei Fiesch	CTAB	Novaseq PE150
A_376a	A_376a	F_aquilonia	Faquilonia_91	yes	diploid	Sigeman_2025	Patrick Krapf	MM	Austria	48.5573	14.7073	Sandl	DNeasy Blood & Tissue Kit (QIAGEN)	Novaseq PE150
A_383b	A_383b	F_aquilonia	Faquilonia_92	yes	diploid	Sigeman_2025	Patrick Krapf	MM	Austria	47.3931	13.0582	Mühlbachl	DNeasy Blood & Tissue Kit (QIAGEN)	Novaseq PE150
A_390	A_390	F_aquilonia	Faquilonia_93	yes	diploid	Sigeman_2025	Patrick Krapf	MM	Austria	47.3375	11.1831	Seefeld in Tirol1	DNeasy Blood & Tissue Kit (QIAGEN)	Novaseq PE150
A_393b	A_393b	F_aquilonia	Faquilonia_94	yes	diploid	Sigeman_2025	Patrick Krapf	MM	Austria	47.3192	11.1936	Seefeld in Tirol2	CTAB	Novaseq PE150
A_402a	A_402a	F_aquilonia	Faquilonia_95	yes	diploid	Sigeman_2025	Patrick Krapf	MM	Austria	47.2812	11.3404	Rauschbrunnen	DNeasy Blood & Tissue Kit (QIAGEN)	Novaseq PE150
A_47a	A_47a	F_aquilonia	Faquilonia_97	yes	diploid	Sigeman_2025	Patrick Krapf	MM	Finland	61.9949	26.0782	Kaakoporu	DNeasy Blood & Tissue Kit (QIAGEN)	Novaseq PE150
A_5a	A_5a	F_aquilonia	Faquilonia_98	yes	diploid	Sigeman_2025	Patrick Krapf	MM	Finland	60.2675	24.9343	Haltiala_A	DNeasy Blood & Tissue Kit (QIAGEN)	Novaseq PE150
A_58a	A_58a	F_aquilonia	Faquilonia_99	yes	diploid	Sigeman_2025	Patrick Krapf	MM	Finland	62.6148	25	Kiviperä	DNeasy Blood & Tissue Kit (QIAGEN)	Novaseq PE150
A_60a	A_60a	F_aquilonia	Faquilonia_100	yes	diploid	Sigeman_2025	Patrick Krapf	MM	Finland	61.6165	25.3111	Takajärvi	DNeasy Blood & Tissue Kit (QIAGEN)	Novaseq PE150
A_70a	A_70a	F_aquilonia	Faquilonia_101	yes	diploid	Sigeman_2025	Patrick Krapf	MM	Finland	61.5829	21.9253	Mantylä	DNeasy Blood & Tissue Kit (QIAGEN)	Novaseq PE150
A_87a	A_87a	F_aquilonia	Faquilonia_102	yes	diploid	Sigeman_2025	Patrick Krapf	MM	Finland	60.9437	25.1438	Miehola	DNeasy Blood & Tissue Kit (QIAGEN)	Novaseq PE150
1	1-Fprat	F_lugubris	Flugubris_1	yes	diploid	Satokangas_2023		MM	Finland	61.602	21.907	Noormarkku	DNeasy Blood & Tissue Kit (QIAGEN)
108	108-Flug	F_lugubris	Flugubris_2	yes	diploid	Satokangas_2023		MM	Finland	67.526	24.981	Särestöniemi	DNeasy Blood & Tissue Kit (QIAGEN)
11	11-Flug	F_lugubris	Flugubris_3	yes	diploid	Satokangas_2023		MM	Finland	62.567	30.965	Lamminvaara	DNeasy Blood & Tissue Kit (QIAGEN)
113	113-Flug	F_lugubris	Flugubris_4	yes	diploid	Satokangas_2023		MM	Finland	64.555	29.907	Vartius	DNeasy Blood & Tissue Kit (QIAGEN)
115	115-Flug	F_lugubris	Flugubris_5	yes	diploid	Satokangas_2023		MM	Russia	64.485	30.184	Ozero_Kamennoye	DNeasy Blood & Tissue Kit (QIAGEN)
124	124-Flug	F_lugubris	Flugubris_6	yes	diploid	Satokangas_2023		MM	Finland	62.814	30.134	Mökkikylä_2	DNeasy Blood & Tissue Kit (QIAGEN)
56	56-Flug	F_lugubris	Flugubris_7	yes	diploid	Satokangas_2023		MM	Finland	66.662	27.735	Soppela	DNeasy Blood & Tissue Kit (QIAGEN)
88	88-Flug	F_lugubris	Flugubris_8	yes	diploid	Satokangas_2023		MM	Finland	61.207	23.089	Anttilankulma	DNeasy Blood & Tissue Kit (QIAGEN)
22ml271	22ml271	F_lugubris	Flugubris_9	yes	diploid	Sigeman_2025	Matthieu De Lamarre	MP	Switzerland	46.54	6.19	Le Chenit	DNeasy Blood & Tissue Kit (QIAGEN)	Novaseq PE150
22st136	22st136	F_lugubris	Flugubris_10	yes	diploid	Sigeman_2025	Matthieu De Lamarre	MP	Switzerland	46.54	6.19	Le Chenit	DNeasy Blood & Tissue Kit (QIAGEN)	Novaseq PE150
22st313	22st313	F_lugubris	Flugubris_11	yes	diploid	Sigeman_2025	Matthieu De Lamarre	MM	Switzerland	46.54	6.19	Le Chenit	DNeasy Blood & Tissue Kit (QIAGEN)	Novaseq PE150
22st314	22st314	F_lugubris	Flugubris_12	yes	diploid	Sigeman_2025	Matthieu De Lamarre	MM	Switzerland	46.54	6.19	Le Chenit	DNeasy Blood & Tissue Kit (QIAGEN)	Novaseq PE150
22st47	22st47	F_lugubris	Flugubris_13	yes	diploid	Sigeman_2025	Matthieu De Lamarre	MM	Switzerland	46.54	6.19	Le Chenit	DNeasy Blood & Tissue Kit (QIAGEN)	Novaseq PE150
22st87	22st87	F_lugubris	Flugubris_14	yes	diploid	Sigeman_2025	Matthieu De Lamarre	MM	Switzerland	46.54	6.19	Le Chenit	DNeasy Blood & Tissue Kit (QIAGEN)	Novaseq PE150
22xt3	22xt3	F_lugubris	Flugubris_16	yes	diploid	Sigeman_2025	Matthieu De Lamarre	MM	Switzerland	46.54	6.19	Le Chenit	DNeasy Blood & Tissue Kit (QIAGEN)	Novaseq PE150
22st315	22st315	F_lugubris	Flugubris_17	yes	diploid	Sigeman_2025	Matthieu De Lamarre	MM	Switzerland	46.54	6.19	Le Chenit	DNeasy Blood & Tissue Kit (QIAGEN)	Novaseq PE150
22st317	22st317	F_lugubris	Flugubris_18	yes	diploid	Sigeman_2025	Matthieu De Lamarre	MM	Switzerland	46.54	6.19	Le Chenit	DNeasy Blood & Tissue Kit (QIAGEN)	Novaseq PE150
A_185a	A_185a	F_lugubris	Flugubris_20	yes	diploid	Sigeman_2025	Patrick Krapf	MP	Finland	66.3507	29.3146	Laitila	DNeasy Blood & Tissue Kit (QIAGEN)	Novaseq PE150
A_208a	A_208a	F_lugubris	Flugubris_21	yes	diploid	Sigeman_2025	Patrick Krapf	MM	Finland	67.8409	26.7184	Peurasuvanto	DNeasy Blood & Tissue Kit (QIAGEN)	Novaseq PE150
A_226b	A_226b	F_lugubris	Flugubris_22	yes	diploid	Sigeman_2025	Patrick Krapf	MM	Finland	68.4756	26.0434	Repojoki	CTAB	Novaseq PE150
A_228a	A_228a	F_lugubris	Flugubris_23	yes	diploid	Sigeman_2025	Patrick Krapf	MM	Finland	68.083	25.4131	Nilipirtti	DNeasy Blood & Tissue Kit (QIAGEN)	Novaseq PE150
A_244a	A_244a	F_lugubris	Flugubris_24	yes	diploid	Sigeman_2025	Patrick Krapf	MM	Finland	65.3991	26.9216	Pudasjärvi	DNeasy Blood & Tissue Kit (QIAGEN)	Novaseq PE150
A_247a	A_247a	F_lugubris	Flugubris_25	yes	diploid	Sigeman_2025	Patrick Krapf	MM	Finland	64.6435	27.0297	Lapinsalma - Vaala	DNeasy Blood & Tissue Kit (QIAGEN)	Novaseq PE150
CAGa	CAGa_1w	F_polyctena	Fpolyctena_1	yes	diploid	Portinha_2022		MM	Switzerland	46.546	6.688	Chalet_a_Gobet	DNeasy Blood & Tissue Kit (QIAGEN)
CBCH1	CBCH1_1w	F_polyctena	Fpolyctena_2	yes	diploid	Portinha_2022		MP	Switzerland	46.681	9.657	Alvaneu	DNeasy Blood & Tissue Kit (QIAGEN)
CBCH2	CBCH2_2w	F_polyctena	Fpolyctena_3	yes	diploid	Portinha_2022		MP	Switzerland	46.681	9.657	Alvaneu	DNeasy Blood & Tissue Kit (QIAGEN)
CBCH3	CBCH3_1w	F_polyctena	Fpolyctena_4	yes	diploid	Portinha_2022		MP	Switzerland	46.681	9.657	Alvaneu	DNeasy Blood & Tissue Kit (QIAGEN)
NAZa	NAZa_1w	F_polyctena	Fpolyctena_5	yes	diploid	Portinha_2022		MM	Switzerland	46.66	6.684	Naz	DNeasy Blood & Tissue Kit (QIAGEN)
VDa	VDa_1w	F_polyctena	Fpolyctena_6	yes	diploid	Portinha_2022		MM	Switzerland	46.577	6.628	Vernand_Dessus	DNeasy Blood & Tissue Kit (QIAGEN)
117	117-Fprat	F_pratensis	Fpratensis_1	yes	diploid	Satokangas_2023		MP	Finland	60.196	25.108	Vuosaari	DNeasy Blood & Tissue Kit (QIAGEN)
120	120-Fprat	F_pratensis	Fpratensis_2	yes	diploid	Satokangas_2023		MP	Finland	60.248	25.146	Länsisalmi	DNeasy Blood & Tissue Kit (QIAGEN)
122	122-Fprat	F_pratensis	Fpratensis_3	yes	diploid	Satokangas_2023		MP	Finland	62.825	30.141	Mökkikylä_2	DNeasy Blood & Tissue Kit (QIAGEN)
123	123-Fprat	F_pratensis	Fpratensis_4	yes	diploid	Satokangas_2023		MM	Finland	62.681	29.687	Puntarikoski	DNeasy Blood & Tissue Kit (QIAGEN)
2	2-Fprat	F_pratensis	Fpratensis_5	yes	diploid	Satokangas_2023		MM	Finland	62.005	26.08	Kaakkomäki	DNeasy Blood & Tissue Kit (QIAGEN)
3	3-Fprat	F_pratensis	Fpratensis_6	yes	diploid	Satokangas_2023		MM	Finland	62.283	22.046	Järviharju	DNeasy Blood & Tissue Kit (QIAGEN)
6	6-Fprat	F_pratensis	Fpratensis_7	yes	diploid	Satokangas_2023		MM	Finland	63.497	25.752	Kinnusranta	DNeasy Blood & Tissue Kit (QIAGEN)
SRR15845547	SRR15845547	F_pratensis	Fpratensis_8	yes	haploid	Brelsford_2020		P	Finland	Unknown	Unknown	Unknown
FP1	FP1	F_pratensis	Fpratensis_9	yes	diploid	Sigeman_2025	Heikki Helanterä	MM	Finland	59.889	23.204	Hanko peninsula	DNeasy Blood & Tissue Kit (QIAGEN)	Novaseq PE150
FP10	FP10	F_pratensis	Fpratensis_10	yes	diploid	Sigeman_2025	Heikki Helanterä	MP	Finland	59.889	23.204	Hanko peninsula	DNeasy Blood & Tissue Kit (QIAGEN)	Novaseq PE150
FP12	FP12	F_pratensis	Fpratensis_12	yes	diploid	Sigeman_2025	Heikki Helanterä	MM	Finland	59.889	23.204	Hanko peninsula	DNeasy Blood & Tissue Kit (QIAGEN)	Novaseq PE150
FP13	FP13	F_pratensis	Fpratensis_13	yes	diploid	Sigeman_2025	Heikki Helanterä	MM	Finland	59.889	23.204	Hanko peninsula	DNeasy Blood & Tissue Kit (QIAGEN)	Novaseq PE150
FP14	FP14	F_pratensis	Fpratensis_14	yes	diploid	Sigeman_2025	Heikki Helanterä	MM	Finland	59.889	23.204	Hanko peninsula	DNeasy Blood & Tissue Kit (QIAGEN)	Novaseq PE150
FP15	FP15	F_pratensis	Fpratensis_15	yes	diploid	Sigeman_2025	Heikki Helanterä	MM	Finland	59.889	23.204	Hanko peninsula	DNeasy Blood & Tissue Kit (QIAGEN)	Novaseq PE150
FP16	FP16	F_pratensis	Fpratensis_16	yes	diploid	Sigeman_2025	Heikki Helanterä	MP	Finland	59.889	23.204	Hanko peninsula	DNeasy Blood & Tissue Kit (QIAGEN)	Novaseq PE150
FP17	FP17	F_pratensis	Fpratensis_17	yes	diploid	Sigeman_2025	Heikki Helanterä	MM	Finland	59.889	23.204	Hanko peninsula	DNeasy Blood & Tissue Kit (QIAGEN)	Novaseq PE150
FP18	FP18	F_pratensis	Fpratensis_18	yes	diploid	Sigeman_2025	Heikki Helanterä	MM	Finland	59.889	23.204	Hanko peninsula	DNeasy Blood & Tissue Kit (QIAGEN)	Novaseq PE150
FP19	FP19	F_pratensis	Fpratensis_19	yes	diploid	Sigeman_2025	Heikki Helanterä	MM	Finland	59.889	23.204	Hanko peninsula	DNeasy Blood & Tissue Kit (QIAGEN)	Novaseq PE150
FP2	FP2	F_pratensis	Fpratensis_20	yes	diploid	Sigeman_2025	Heikki Helanterä	MM	Finland	59.889	23.204	Hanko peninsula	DNeasy Blood & Tissue Kit (QIAGEN)	Novaseq PE150
FP21	FP21	F_pratensis	Fpratensis_21	yes	diploid	Sigeman_2025	Heikki Helanterä	MM	Finland	59.889	23.204	Hanko peninsula	DNeasy Blood & Tissue Kit (QIAGEN)	Novaseq PE150
FP22	FP22	F_pratensis	Fpratensis_22	yes	diploid	Sigeman_2025	Heikki Helanterä	MP	Finland	59.889	23.204	Hanko peninsula	DNeasy Blood & Tissue Kit (QIAGEN)	Novaseq PE150
FP4	FP4	F_pratensis	Fpratensis_23	yes	diploid	Sigeman_2025	Heikki Helanterä	MM	Finland	59.889	23.204	Hanko peninsula	DNeasy Blood & Tissue Kit (QIAGEN)	Novaseq PE150
FP5	FP5	F_pratensis	Fpratensis_24	yes	diploid	Sigeman_2025	Heikki Helanterä	MM	Finland	59.889	23.204	Hanko peninsula	DNeasy Blood & Tissue Kit (QIAGEN)	Novaseq PE150
FP6	FP6	F_pratensis	Fpratensis_25	yes	diploid	Sigeman_2025	Heikki Helanterä	MM	Finland	59.889	23.204	Hanko peninsula	DNeasy Blood & Tissue Kit (QIAGEN)	Novaseq PE150
FP7	FP7	F_pratensis	Fpratensis_26	yes	diploid	Sigeman_2025	Heikki Helanterä	MM	Finland	59.889	23.204	Hanko peninsula	DNeasy Blood & Tissue Kit (QIAGEN)	Novaseq PE150
FP8	FP8	F_pratensis	Fpratensis_27	yes	diploid	Sigeman_2025	Heikki Helanterä	MP	Finland	59.889	23.204	Hanko peninsula	DNeasy Blood & Tissue Kit (QIAGEN)	Novaseq PE150
FP9	FP9	F_pratensis	Fpratensis_28	yes	diploid	Sigeman_2025	Heikki Helanterä	MP	Finland	59.889	23.204	Hanko peninsula	DNeasy Blood & Tissue Kit (QIAGEN)	Novaseq PE150
102	102-Frufa	F_rufa	Frufa_1	yes	diploid	Satokangas_2023		MM	Finland	60.68	23.593	Kalliola	DNeasy Blood & Tissue Kit (QIAGEN)
12	12-Frufa	F_rufa	Frufa_2	yes	diploid	Satokangas_2023		MM	Finland	61.772	23.709	Leppälahti	DNeasy Blood & Tissue Kit (QIAGEN)
16	16-Frufa	F_rufa	Frufa_3	yes	diploid	Satokangas_2023		MM	Finland	60.861	22.246	Lännenkulma	DNeasy Blood & Tissue Kit (QIAGEN)
26	26-Frufa	F_rufa	Frufa_4	yes	diploid	Satokangas_2023		MM	Finland	60.925	24.457	Katiskoski	DNeasy Blood & Tissue Kit (QIAGEN)
37	37-Frufa	F_rufa	Frufa_5	yes	diploid	Satokangas_2023		MM	Finland	61.377	27.558	Tyrynmäki	DNeasy Blood & Tissue Kit (QIAGEN)
72	72-Frufa	F_rufa	Frufa_6	yes	diploid	Satokangas_2023		MM	Finland	63.36	24.358	Länttäpatti	DNeasy Blood & Tissue Kit (QIAGEN)
A_12a	A_12a	F_rufa	Frufa_7	yes	diploid	Sigeman_2025	Patrick Krapf	MM	Finland	60.2355	25.0206	Helsinki	DNeasy Blood & Tissue Kit (QIAGEN)	Novaseq PE150
A_279c	A_279c	F_rufa	Frufa_8	yes	diploid	Sigeman_2025	Patrick Krapf	MM	Finland	60.4548	23.0263	Salo	CTAB	Novaseq PE150
A_315c	A_315c	F_rufa	Frufa_9	yes	diploid	Sigeman_2025	Patrick Krapf	MM	Germany	51.7745	14.2766	Kolkwitz	CTAB	Novaseq PE150
A_319a	A_319a	F_rufa	Frufa_10	yes	diploid	Sigeman_2025	Patrick Krapf	MM	Germany	51.2629	14.7943	Waldhufen	DNeasy Blood & Tissue Kit (QIAGEN)	Novaseq PE150
A_337a	A_337a	F_rufa	Frufa_11	yes	diploid	Sigeman_2025	Patrick Krapf	MM	Italy	46.819	11.2369	St. Leonhard im Passeier	DNeasy Blood & Tissue Kit (QIAGEN)	Novaseq PE150
A_354	A_354	F_rufa	Frufa_12	yes	diploid	Sigeman_2025	Patrick Krapf	MM	Switzerland	46.192	7.34324	Nendaz bei Veysonnaz	DNeasy Blood & Tissue Kit (QIAGEN)	Novaseq PE150
A_358a	A_358a	F_rufa	Frufa_13	yes	diploid	Sigeman_2025	Patrick Krapf	MM	Switzerland	46.6746	6.36497	Vaulion	DNeasy Blood & Tissue Kit (QIAGEN)	Novaseq PE150
A_360c	A_360c	F_rufa	Frufa_14	yes	diploid	Sigeman_2025	Patrick Krapf	MP	Switzerland	46.822	6.53175	Sainte-Croix, Jura-Nord	CTAB	Novaseq PE150
A_369a	A_369a	F_rufa	Frufa_15	yes	diploid	Sigeman_2025	Patrick Krapf	MP	Switzerland	47.5151	8.41064	Oberweningen	DNeasy Blood & Tissue Kit (QIAGEN)	Novaseq PE150
A_396	A_396	F_rufa	Frufa_16	yes	diploid	Sigeman_2025	Patrick Krapf	MP	Austria	47.2368	11.2231	Stieglreith	DNeasy Blood & Tissue Kit (QIAGEN)	Novaseq PE150
SRR15845271	SRR15845271	F_truncorum	Ftruncorum_1	yes	haploid	Brelsford_2020		M	Finland	Unknown	Unknown	Unknown
SRR15845632	SRR15845632	F_truncorum	Ftruncorum_2	yes	haploid	Brelsford_2020		P	Finland	Unknown	Unknown	Unknown
22ml11	22ml11	F_paralugubris	Fparalugubris_1	yes	diploid	Sigeman_2025	Matthieu De Lamarre	MM	Switzerland	46.54	6.19	Le Chenit	DNeasy Blood & Tissue Kit (QIAGEN)	Novaseq PE150
22ml12	22ml12	F_paralugubris	Fparalugubris_2	yes	diploid	Sigeman_2025	Matthieu De Lamarre	MM	Switzerland	46.54	6.19	Le Chenit	DNeasy Blood & Tissue Kit (QIAGEN)	Novaseq PE150
22ml120	22ml120	F_paralugubris	Fparalugubris_3	yes	diploid	Sigeman_2025	Matthieu De Lamarre	MM	Switzerland	46.54	6.19	Le Chenit	DNeasy Blood & Tissue Kit (QIAGEN)	Novaseq PE150
22ml127	22ml127	F_paralugubris	Fparalugubris_4	yes	diploid	Sigeman_2025	Matthieu De Lamarre	MM	Switzerland	46.54	6.19	Le Chenit	DNeasy Blood & Tissue Kit (QIAGEN)	Novaseq PE150
22ml13	22ml13	F_paralugubris	Fparalugubris_5	yes	diploid	Sigeman_2025	Matthieu De Lamarre	MM	Switzerland	46.54	6.19	Le Chenit	DNeasy Blood & Tissue Kit (QIAGEN)	Novaseq PE150
22ml134	22ml134	F_paralugubris	Fparalugubris_6	yes	diploid	Sigeman_2025	Matthieu De Lamarre	MM	Switzerland	46.54	6.19	Le Chenit	DNeasy Blood & Tissue Kit (QIAGEN)	Novaseq PE150
22ml135	22ml135	F_paralugubris	Fparalugubris_7	yes	diploid	Sigeman_2025	Matthieu De Lamarre	MM	Switzerland	46.54	6.19	Le Chenit	DNeasy Blood & Tissue Kit (QIAGEN)	Novaseq PE150
22ml141	22ml141	F_paralugubris	Fparalugubris_8	yes	diploid	Sigeman_2025	Matthieu De Lamarre	MM	Switzerland	46.54	6.19	Le Chenit	DNeasy Blood & Tissue Kit (QIAGEN)	Novaseq PE150
22ml148	22ml148	F_paralugubris	Fparalugubris_9	yes	diploid	Sigeman_2025	Matthieu De Lamarre	MM	Switzerland	46.54	6.19	Le Chenit	DNeasy Blood & Tissue Kit (QIAGEN)	Novaseq PE150
22ml15	22ml15	F_paralugubris	Fparalugubris_10	yes	diploid	Sigeman_2025	Matthieu De Lamarre	MM	Switzerland	46.54	6.19	Le Chenit	DNeasy Blood & Tissue Kit (QIAGEN)	Novaseq PE150
22ml151	22ml151	F_paralugubris	Fparalugubris_11	yes	diploid	Sigeman_2025	Matthieu De Lamarre	MM	Switzerland	46.54	6.19	Le Chenit	DNeasy Blood & Tissue Kit (QIAGEN)	Novaseq PE150
22ml154	22ml154	F_paralugubris	Fparalugubris_12	yes	diploid	Sigeman_2025	Matthieu De Lamarre	MM	Switzerland	46.54	6.19	Le Chenit	DNeasy Blood & Tissue Kit (QIAGEN)	Novaseq PE150
22ml159	22ml159	F_paralugubris	Fparalugubris_13	yes	diploid	Sigeman_2025	Matthieu De Lamarre	MM	Switzerland	46.54	6.19	Le Chenit	DNeasy Blood & Tissue Kit (QIAGEN)	Novaseq PE150
22ml164	22ml164	F_paralugubris	Fparalugubris_14	yes	diploid	Sigeman_2025	Matthieu De Lamarre	MM	Switzerland	46.54	6.19	Le Chenit	DNeasy Blood & Tissue Kit (QIAGEN)	Novaseq PE150
22ml167	22ml167	F_paralugubris	Fparalugubris_15	yes	diploid	Sigeman_2025	Matthieu De Lamarre	MM	Switzerland	46.54	6.19	Le Chenit	DNeasy Blood & Tissue Kit (QIAGEN)	Novaseq PE150
22ml175	22ml175	F_paralugubris	Fparalugubris_16	yes	diploid	Sigeman_2025	Matthieu De Lamarre	MM	Switzerland	46.54	6.19	Le Chenit	DNeasy Blood & Tissue Kit (QIAGEN)	Novaseq PE150
22ml177	22ml177	F_paralugubris	Fparalugubris_17	yes	diploid	Sigeman_2025	Matthieu De Lamarre	MM	Switzerland	46.54	6.19	Le Chenit	DNeasy Blood & Tissue Kit (QIAGEN)	Novaseq PE150
22ml18	22ml18	F_paralugubris	Fparalugubris_18	yes	diploid	Sigeman_2025	Matthieu De Lamarre	MM	Switzerland	46.54	6.19	Le Chenit	DNeasy Blood & Tissue Kit (QIAGEN)	Novaseq PE150
22ml187	22ml187	F_paralugubris	Fparalugubris_19	yes	diploid	Sigeman_2025	Matthieu De Lamarre	MM	Switzerland	46.54	6.19	Le Chenit	DNeasy Blood & Tissue Kit (QIAGEN)	Novaseq PE150
22ml188	22ml188	F_paralugubris	Fparalugubris_20	yes	diploid	Sigeman_2025	Matthieu De Lamarre	MM	Switzerland	46.54	6.19	Le Chenit	DNeasy Blood & Tissue Kit (QIAGEN)	Novaseq PE150
22ml194	22ml194	F_paralugubris	Fparalugubris_21	yes	diploid	Sigeman_2025	Matthieu De Lamarre	MM	Switzerland	46.54	6.19	Le Chenit	DNeasy Blood & Tissue Kit (QIAGEN)	Novaseq PE150
22ml199	22ml199	F_paralugubris	Fparalugubris_22	yes	diploid	Sigeman_2025	Matthieu De Lamarre	MM	Switzerland	46.54	6.19	Le Chenit	DNeasy Blood & Tissue Kit (QIAGEN)	Novaseq PE150
22ml203	22ml203	F_paralugubris	Fparalugubris_23	yes	diploid	Sigeman_2025	Matthieu De Lamarre	MM	Switzerland	46.54	6.19	Le Chenit	DNeasy Blood & Tissue Kit (QIAGEN)	Novaseq PE150
22ml204	22ml204	F_paralugubris	Fparalugubris_24	yes	diploid	Sigeman_2025	Matthieu De Lamarre	MM	Switzerland	46.54	6.19	Le Chenit	DNeasy Blood & Tissue Kit (QIAGEN)	Novaseq PE150
22ml205	22ml205	F_paralugubris	Fparalugubris_25	yes	diploid	Sigeman_2025	Matthieu De Lamarre	MM	Switzerland	46.54	6.19	Le Chenit	DNeasy Blood & Tissue Kit (QIAGEN)	Novaseq PE150
22ml213	22ml213	F_paralugubris	Fparalugubris_26	yes	diploid	Sigeman_2025	Matthieu De Lamarre	MM	Switzerland	46.54	6.19	Le Chenit	DNeasy Blood & Tissue Kit (QIAGEN)	Novaseq PE150
22ml218	22ml218	F_paralugubris	Fparalugubris_27	yes	diploid	Sigeman_2025	Matthieu De Lamarre	MM	Switzerland	46.54	6.19	Le Chenit	DNeasy Blood & Tissue Kit (QIAGEN)	Novaseq PE150
22ml219	22ml219	F_paralugubris	Fparalugubris_28	yes	diploid	Sigeman_2025	Matthieu De Lamarre	MM	Switzerland	46.54	6.19	Le Chenit	DNeasy Blood & Tissue Kit (QIAGEN)	Novaseq PE150
22ml229	22ml229	F_paralugubris	Fparalugubris_29	yes	diploid	Sigeman_2025	Matthieu De Lamarre	MM	Switzerland	46.54	6.19	Le Chenit	DNeasy Blood & Tissue Kit (QIAGEN)	Novaseq PE150
22ml233	22ml233	F_paralugubris	Fparalugubris_30	yes	diploid	Sigeman_2025	Matthieu De Lamarre	MM	Switzerland	46.54	6.19	Le Chenit	DNeasy Blood & Tissue Kit (QIAGEN)	Novaseq PE150
22ml237	22ml237	F_paralugubris	Fparalugubris_31	yes	diploid	Sigeman_2025	Matthieu De Lamarre	MM	Switzerland	46.54	6.19	Le Chenit	DNeasy Blood & Tissue Kit (QIAGEN)	Novaseq PE150
22ml242	22ml242	F_paralugubris	Fparalugubris_32	yes	diploid	Sigeman_2025	Matthieu De Lamarre	MM	Switzerland	46.54	6.19	Le Chenit	DNeasy Blood & Tissue Kit (QIAGEN)	Novaseq PE150
22ml254	22ml254	F_paralugubris	Fparalugubris_33	yes	diploid	Sigeman_2025	Matthieu De Lamarre	MM	Switzerland	46.54	6.19	Le Chenit	DNeasy Blood & Tissue Kit (QIAGEN)	Novaseq PE150
22ml256	22ml256	F_paralugubris	Fparalugubris_34	yes	diploid	Sigeman_2025	Matthieu De Lamarre	MM	Switzerland	46.54	6.19	Le Chenit	DNeasy Blood & Tissue Kit (QIAGEN)	Novaseq PE150
22ml260	22ml260	F_paralugubris	Fparalugubris_35	yes	diploid	Sigeman_2025	Matthieu De Lamarre	MM	Switzerland	46.54	6.19	Le Chenit	DNeasy Blood & Tissue Kit (QIAGEN)	Novaseq PE150
22ml264	22ml264	F_paralugubris	Fparalugubris_36	yes	diploid	Sigeman_2025	Matthieu De Lamarre	MM	Switzerland	46.54	6.19	Le Chenit	DNeasy Blood & Tissue Kit (QIAGEN)	Novaseq PE150
22ml265	22ml265	F_paralugubris	Fparalugubris_37	yes	diploid	Sigeman_2025	Matthieu De Lamarre	MM	Switzerland	46.54	6.19	Le Chenit	DNeasy Blood & Tissue Kit (QIAGEN)	Novaseq PE150
22ml266	22ml266	F_paralugubris	Fparalugubris_38	yes	diploid	Sigeman_2025	Matthieu De Lamarre	MM	Switzerland	46.54	6.19	Le Chenit	DNeasy Blood & Tissue Kit (QIAGEN)	Novaseq PE150
22ml267	22ml267	F_paralugubris	Fparalugubris_39	yes	diploid	Sigeman_2025	Matthieu De Lamarre	MM	Switzerland	46.54	6.19	Le Chenit	DNeasy Blood & Tissue Kit (QIAGEN)	Novaseq PE150
22ml275	22ml275	F_paralugubris	Fparalugubris_40	yes	diploid	Sigeman_2025	Matthieu De Lamarre	MM	Switzerland	46.54	6.19	Le Chenit	DNeasy Blood & Tissue Kit (QIAGEN)	Novaseq PE150
22ml278	22ml278	F_paralugubris	Fparalugubris_41	yes	diploid	Sigeman_2025	Matthieu De Lamarre	MM	Switzerland	46.54	6.19	Le Chenit	DNeasy Blood & Tissue Kit (QIAGEN)	Novaseq PE150
22ml283	22ml283	F_paralugubris	Fparalugubris_42	yes	diploid	Sigeman_2025	Matthieu De Lamarre	MM	Switzerland	46.54	6.19	Le Chenit	DNeasy Blood & Tissue Kit (QIAGEN)	Novaseq PE150
22ml288	22ml288	F_paralugubris	Fparalugubris_43	yes	diploid	Sigeman_2025	Matthieu De Lamarre	MM	Switzerland	46.54	6.19	Le Chenit	DNeasy Blood & Tissue Kit (QIAGEN)	Novaseq PE150
22ml291	22ml291	F_paralugubris	Fparalugubris_44	yes	diploid	Sigeman_2025	Matthieu De Lamarre	MM	Switzerland	46.54	6.19	Le Chenit	DNeasy Blood & Tissue Kit (QIAGEN)	Novaseq PE150
22ml30	22ml30	F_paralugubris	Fparalugubris_45	yes	diploid	Sigeman_2025	Matthieu De Lamarre	MM	Switzerland	46.54	6.19	Le Chenit	DNeasy Blood & Tissue Kit (QIAGEN)	Novaseq PE150
22ml304	22ml304	F_paralugubris	Fparalugubris_46	yes	diploid	Sigeman_2025	Matthieu De Lamarre	MM	Switzerland	46.54	6.19	Le Chenit	DNeasy Blood & Tissue Kit (QIAGEN)	Novaseq PE150
22ml315	22ml315	F_paralugubris	Fparalugubris_47	yes	diploid	Sigeman_2025	Matthieu De Lamarre	MM	Switzerland	46.54	6.19	Le Chenit	DNeasy Blood & Tissue Kit (QIAGEN)	Novaseq PE150
22ml323	22ml323	F_paralugubris	Fparalugubris_48	yes	diploid	Sigeman_2025	Matthieu De Lamarre	MM	Switzerland	46.54	6.19	Le Chenit	DNeasy Blood & Tissue Kit (QIAGEN)	Novaseq PE150
22ml327	22ml327	F_paralugubris	Fparalugubris_49	yes	diploid	Sigeman_2025	Matthieu De Lamarre	MM	Switzerland	46.54	6.19	Le Chenit	DNeasy Blood & Tissue Kit (QIAGEN)	Novaseq PE150
22ml332	22ml332	F_paralugubris	Fparalugubris_50	yes	diploid	Sigeman_2025	Matthieu De Lamarre	MM	Switzerland	46.54	6.19	Le Chenit	DNeasy Blood & Tissue Kit (QIAGEN)	Novaseq PE150
22ml335	22ml335	F_paralugubris	Fparalugubris_51	yes	diploid	Sigeman_2025	Matthieu De Lamarre	MM	Switzerland	46.54	6.19	Le Chenit	DNeasy Blood & Tissue Kit (QIAGEN)	Novaseq PE150
22ml341	22ml341	F_paralugubris	Fparalugubris_52	yes	diploid	Sigeman_2025	Matthieu De Lamarre	MM	Switzerland	46.54	6.19	Le Chenit	DNeasy Blood & Tissue Kit (QIAGEN)	Novaseq PE150
22ml343	22ml343	F_paralugubris	Fparalugubris_53	yes	diploid	Sigeman_2025	Matthieu De Lamarre	MM	Switzerland	46.54	6.19	Le Chenit	DNeasy Blood & Tissue Kit (QIAGEN)	Novaseq PE150
22ml35	22ml35	F_paralugubris	Fparalugubris_54	yes	diploid	Sigeman_2025	Matthieu De Lamarre	MM	Switzerland	46.54	6.19	Le Chenit	DNeasy Blood & Tissue Kit (QIAGEN)	Novaseq PE150
22ml351	22ml351	F_paralugubris	Fparalugubris_55	yes	diploid	Sigeman_2025	Matthieu De Lamarre	MM	Switzerland	46.54	6.19	Le Chenit	DNeasy Blood & Tissue Kit (QIAGEN)	Novaseq PE150
22ml352	22ml352	F_paralugubris	Fparalugubris_56	yes	diploid	Sigeman_2025	Matthieu De Lamarre	MM	Switzerland	46.54	6.19	Le Chenit	DNeasy Blood & Tissue Kit (QIAGEN)	Novaseq PE150
22ml359	22ml359	F_paralugubris	Fparalugubris_57	yes	diploid	Sigeman_2025	Matthieu De Lamarre	MM	Switzerland	46.54	6.19	Le Chenit	DNeasy Blood & Tissue Kit (QIAGEN)	Novaseq PE150
22ml360	22ml360	F_paralugubris	Fparalugubris_58	yes	diploid	Sigeman_2025	Matthieu De Lamarre	MM	Switzerland	46.54	6.19	Le Chenit	DNeasy Blood & Tissue Kit (QIAGEN)	Novaseq PE150
22ml363	22ml363	F_paralugubris	Fparalugubris_59	yes	diploid	Sigeman_2025	Matthieu De Lamarre	MM	Switzerland	46.54	6.19	Le Chenit	DNeasy Blood & Tissue Kit (QIAGEN)	Novaseq PE150
22ml369	22ml369	F_paralugubris	Fparalugubris_60	yes	diploid	Sigeman_2025	Matthieu De Lamarre	MM	Switzerland	46.54	6.19	Le Chenit	DNeasy Blood & Tissue Kit (QIAGEN)	Novaseq PE150
22ml374	22ml374	F_paralugubris	Fparalugubris_61	yes	diploid	Sigeman_2025	Matthieu De Lamarre	MM	Switzerland	46.54	6.19	Le Chenit	DNeasy Blood & Tissue Kit (QIAGEN)	Novaseq PE150
22ml376	22ml376	F_paralugubris	Fparalugubris_62	yes	diploid	Sigeman_2025	Matthieu De Lamarre	MM	Switzerland	46.54	6.19	Le Chenit	DNeasy Blood & Tissue Kit (QIAGEN)	Novaseq PE150
22ml38	22ml38	F_paralugubris	Fparalugubris_63	yes	diploid	Sigeman_2025	Matthieu De Lamarre	MM	Switzerland	46.54	6.19	Le Chenit	DNeasy Blood & Tissue Kit (QIAGEN)	Novaseq PE150
22ml47	22ml47	F_paralugubris	Fparalugubris_64	yes	diploid	Sigeman_2025	Matthieu De Lamarre	MM	Switzerland	46.54	6.19	Le Chenit	DNeasy Blood & Tissue Kit (QIAGEN)	Novaseq PE150
22ml48	22ml48	F_paralugubris	Fparalugubris_65	yes	diploid	Sigeman_2025	Matthieu De Lamarre	MM	Switzerland	46.54	6.19	Le Chenit	DNeasy Blood & Tissue Kit (QIAGEN)	Novaseq PE150
22ml52	22ml52	F_paralugubris	Fparalugubris_66	yes	diploid	Sigeman_2025	Matthieu De Lamarre	MM	Switzerland	46.54	6.19	Le Chenit	DNeasy Blood & Tissue Kit (QIAGEN)	Novaseq PE150
22ml58	22ml58	F_paralugubris	Fparalugubris_67	yes	diploid	Sigeman_2025	Matthieu De Lamarre	MM	Switzerland	46.54	6.19	Le Chenit	DNeasy Blood & Tissue Kit (QIAGEN)	Novaseq PE150
22ml59	22ml59	F_paralugubris	Fparalugubris_68	yes	diploid	Sigeman_2025	Matthieu De Lamarre	MM	Switzerland	46.54	6.19	Le Chenit	DNeasy Blood & Tissue Kit (QIAGEN)	Novaseq PE150
22ml60	22ml60	F_paralugubris	Fparalugubris_69	yes	diploid	Sigeman_2025	Matthieu De Lamarre	MM	Switzerland	46.54	6.19	Le Chenit	DNeasy Blood & Tissue Kit (QIAGEN)	Novaseq PE150
22ml69	22ml69	F_paralugubris	Fparalugubris_70	yes	diploid	Sigeman_2025	Matthieu De Lamarre	MM	Switzerland	46.54	6.19	Le Chenit	DNeasy Blood & Tissue Kit (QIAGEN)	Novaseq PE150
22ml7	22ml7	F_paralugubris	Fparalugubris_71	yes	diploid	Sigeman_2025	Matthieu De Lamarre	MM	Switzerland	46.54	6.19	Le Chenit	DNeasy Blood & Tissue Kit (QIAGEN)	Novaseq PE150
22ml70	22ml70	F_paralugubris	Fparalugubris_72	yes	diploid	Sigeman_2025	Matthieu De Lamarre	MM	Switzerland	46.54	6.19	Le Chenit	DNeasy Blood & Tissue Kit (QIAGEN)	Novaseq PE150
22ml71	22ml71	F_paralugubris	Fparalugubris_73	yes	diploid	Sigeman_2025	Matthieu De Lamarre	MM	Switzerland	46.54	6.19	Le Chenit	DNeasy Blood & Tissue Kit (QIAGEN)	Novaseq PE150
22ml79	22ml79	F_paralugubris	Fparalugubris_74	yes	diploid	Sigeman_2025	Matthieu De Lamarre	MM	Switzerland	46.54	6.19	Le Chenit	DNeasy Blood & Tissue Kit (QIAGEN)	Novaseq PE150
22ml93	22ml93	F_paralugubris	Fparalugubris_75	yes	diploid	Sigeman_2025	Matthieu De Lamarre	MM	Switzerland	46.54	6.19	Le Chenit	DNeasy Blood & Tissue Kit (QIAGEN)	Novaseq PE150
22ml97	22ml97	F_paralugubris	Fparalugubris_76	yes	diploid	Sigeman_2025	Matthieu De Lamarre	MM	Switzerland	46.54	6.19	Le Chenit	DNeasy Blood & Tissue Kit (QIAGEN)	Novaseq PE150
22nd106	22nd106	F_paralugubris	Fparalugubris_77	yes	diploid	Sigeman_2025	Matthieu De Lamarre	MM	Switzerland	46.54	6.19	Le Chenit	DNeasy Blood & Tissue Kit (QIAGEN)	Novaseq PE150
22nd111	22nd111	F_paralugubris	Fparalugubris_78	yes	diploid	Sigeman_2025	Matthieu De Lamarre	MM	Switzerland	46.54	6.19	Le Chenit	DNeasy Blood & Tissue Kit (QIAGEN)	Novaseq PE150
22nd118	22nd118	F_paralugubris	Fparalugubris_79	yes	diploid	Sigeman_2025	Matthieu De Lamarre	MM	Switzerland	46.54	6.19	Le Chenit	DNeasy Blood & Tissue Kit (QIAGEN)	Novaseq PE150
22nd123	22nd123	F_paralugubris	Fparalugubris_80	yes	diploid	Sigeman_2025	Matthieu De Lamarre	MM	Switzerland	46.54	6.19	Le Chenit	DNeasy Blood & Tissue Kit (QIAGEN)	Novaseq PE150
22nd124	22nd124	F_paralugubris	Fparalugubris_81	yes	diploid	Sigeman_2025	Matthieu De Lamarre	MM	Switzerland	46.54	6.19	Le Chenit	DNeasy Blood & Tissue Kit (QIAGEN)	Novaseq PE150
22nd138	22nd138	F_paralugubris	Fparalugubris_82	yes	diploid	Sigeman_2025	Matthieu De Lamarre	MM	Switzerland	46.54	6.19	Le Chenit	DNeasy Blood & Tissue Kit (QIAGEN)	Novaseq PE150
22nd141	22nd141	F_paralugubris	Fparalugubris_83	yes	diploid	Sigeman_2025	Matthieu De Lamarre	MM	Switzerland	46.54	6.19	Le Chenit	DNeasy Blood & Tissue Kit (QIAGEN)	Novaseq PE150
22nd15	22nd15	F_paralugubris	Fparalugubris_84	yes	diploid	Sigeman_2025	Matthieu De Lamarre	MM	Switzerland	46.54	6.19	Le Chenit	DNeasy Blood & Tissue Kit (QIAGEN)	Novaseq PE150
22nd151	22nd151	F_paralugubris	Fparalugubris_85	yes	diploid	Sigeman_2025	Matthieu De Lamarre	MM	Switzerland	46.54	6.19	Le Chenit	DNeasy Blood & Tissue Kit (QIAGEN)	Novaseq PE150
22nd155	22nd155	F_paralugubris	Fparalugubris_86	yes	diploid	Sigeman_2025	Matthieu De Lamarre	MM	Switzerland	46.54	6.19	Le Chenit	DNeasy Blood & Tissue Kit (QIAGEN)	Novaseq PE150
22nd160	22nd160	F_paralugubris	Fparalugubris_87	yes	diploid	Sigeman_2025	Matthieu De Lamarre	MM	Switzerland	46.54	6.19	Le Chenit	DNeasy Blood & Tissue Kit (QIAGEN)	Novaseq PE150
22nd168	22nd168	F_paralugubris	Fparalugubris_88	yes	diploid	Sigeman_2025	Matthieu De Lamarre	MM	Switzerland	46.54	6.19	Le Chenit	DNeasy Blood & Tissue Kit (QIAGEN)	Novaseq PE150
22nd174	22nd174	F_paralugubris	Fparalugubris_89	yes	diploid	Sigeman_2025	Matthieu De Lamarre	MM	Switzerland	46.54	6.19	Le Chenit	DNeasy Blood & Tissue Kit (QIAGEN)	Novaseq PE150
22nd176	22nd176	F_paralugubris	Fparalugubris_90	yes	diploid	Sigeman_2025	Matthieu De Lamarre	MM	Switzerland	46.54	6.19	Le Chenit	DNeasy Blood & Tissue Kit (QIAGEN)	Novaseq PE150
22nd179	22nd179	F_paralugubris	Fparalugubris_91	yes	diploid	Sigeman_2025	Matthieu De Lamarre	MM	Switzerland	46.54	6.19	Le Chenit	DNeasy Blood & Tissue Kit (QIAGEN)	Novaseq PE150
22nd180	22nd180	F_paralugubris	Fparalugubris_92	yes	diploid	Sigeman_2025	Matthieu De Lamarre	MM	Switzerland	46.54	6.19	Le Chenit	DNeasy Blood & Tissue Kit (QIAGEN)	Novaseq PE150
22nd181	22nd181	F_paralugubris	Fparalugubris_93	yes	diploid	Sigeman_2025	Matthieu De Lamarre	MM	Switzerland	46.54	6.19	Le Chenit	DNeasy Blood & Tissue Kit (QIAGEN)	Novaseq PE150
22nd19	22nd19	F_paralugubris	Fparalugubris_94	yes	diploid	Sigeman_2025	Matthieu De Lamarre	MM	Switzerland	46.54	6.19	Le Chenit	DNeasy Blood & Tissue Kit (QIAGEN)	Novaseq PE150
22nd2	22nd2	F_paralugubris	Fparalugubris_95	yes	diploid	Sigeman_2025	Matthieu De Lamarre	MM	Switzerland	46.54	6.19	Le Chenit	DNeasy Blood & Tissue Kit (QIAGEN)	Novaseq PE150
22nd23	22nd23	F_paralugubris	Fparalugubris_96	yes	diploid	Sigeman_2025	Matthieu De Lamarre	MM	Switzerland	46.54	6.19	Le Chenit	DNeasy Blood & Tissue Kit (QIAGEN)	Novaseq PE150
22nd38	22nd38	F_paralugubris	Fparalugubris_97	yes	diploid	Sigeman_2025	Matthieu De Lamarre	MM	Switzerland	46.54	6.19	Le Chenit	DNeasy Blood & Tissue Kit (QIAGEN)	Novaseq PE150
22nd43	22nd43	F_paralugubris	Fparalugubris_98	yes	diploid	Sigeman_2025	Matthieu De Lamarre	MM	Switzerland	46.54	6.19	Le Chenit	DNeasy Blood & Tissue Kit (QIAGEN)	Novaseq PE150
22nd48	22nd48	F_paralugubris	Fparalugubris_99	yes	diploid	Sigeman_2025	Matthieu De Lamarre	MM	Switzerland	46.54	6.19	Le Chenit	DNeasy Blood & Tissue Kit (QIAGEN)	Novaseq PE150
22nd52	22nd52	F_paralugubris	Fparalugubris_100	yes	diploid	Sigeman_2025	Matthieu De Lamarre	MM	Switzerland	46.54	6.19	Le Chenit	DNeasy Blood & Tissue Kit (QIAGEN)	Novaseq PE150
22nd58	22nd58	F_paralugubris	Fparalugubris_101	yes	diploid	Sigeman_2025	Matthieu De Lamarre	MM	Switzerland	46.54	6.19	Le Chenit	DNeasy Blood & Tissue Kit (QIAGEN)	Novaseq PE150
22nd7	22nd7	F_paralugubris	Fparalugubris_102	yes	diploid	Sigeman_2025	Matthieu De Lamarre	MM	Switzerland	46.54	6.19	Le Chenit	DNeasy Blood & Tissue Kit (QIAGEN)	Novaseq PE150
22nd71	22nd71	F_paralugubris	Fparalugubris_103	yes	diploid	Sigeman_2025	Matthieu De Lamarre	MM	Switzerland	46.54	6.19	Le Chenit	DNeasy Blood & Tissue Kit (QIAGEN)	Novaseq PE150
22nd80	22nd80	F_paralugubris	Fparalugubris_104	yes	diploid	Sigeman_2025	Matthieu De Lamarre	MM	Switzerland	46.54	6.19	Le Chenit	DNeasy Blood & Tissue Kit (QIAGEN)	Novaseq PE150
22nd85	22nd85	F_paralugubris	Fparalugubris_105	yes	diploid	Sigeman_2025	Matthieu De Lamarre	MM	Switzerland	46.54	6.19	Le Chenit	DNeasy Blood & Tissue Kit (QIAGEN)	Novaseq PE150
22nd88	22nd88	F_paralugubris	Fparalugubris_106	yes	diploid	Sigeman_2025	Matthieu De Lamarre	MM	Switzerland	46.54	6.19	Le Chenit	DNeasy Blood & Tissue Kit (QIAGEN)	Novaseq PE150
22nd92	22nd92	F_paralugubris	Fparalugubris_107	yes	diploid	Sigeman_2025	Matthieu De Lamarre	MM	Switzerland	46.54	6.19	Le Chenit	DNeasy Blood & Tissue Kit (QIAGEN)	Novaseq PE150
22nd93	22nd93	F_paralugubris	Fparalugubris_108	yes	diploid	Sigeman_2025	Matthieu De Lamarre	MM	Switzerland	46.54	6.19	Le Chenit	DNeasy Blood & Tissue Kit (QIAGEN)	Novaseq PE150
22nd95	22nd95	F_paralugubris	Fparalugubris_109	yes	diploid	Sigeman_2025	Matthieu De Lamarre	MM	Switzerland	46.54	6.19	Le Chenit	DNeasy Blood & Tissue Kit (QIAGEN)	Novaseq PE150
22nd96	22nd96	F_paralugubris	Fparalugubris_110	yes	diploid	Sigeman_2025	Matthieu De Lamarre	MM	Switzerland	46.54	6.19	Le Chenit	DNeasy Blood & Tissue Kit (QIAGEN)	Novaseq PE150
22st101	22st101	F_paralugubris	Fparalugubris_111	yes	diploid	Sigeman_2025	Matthieu De Lamarre	MM	Switzerland	46.54	6.19	Le Chenit	DNeasy Blood & Tissue Kit (QIAGEN)	Novaseq PE150
22st102	22st102	F_paralugubris	Fparalugubris_112	yes	diploid	Sigeman_2025	Matthieu De Lamarre	MM	Switzerland	46.54	6.19	Le Chenit	DNeasy Blood & Tissue Kit (QIAGEN)	Novaseq PE150
22st108	22st108	F_paralugubris	Fparalugubris_113	yes	diploid	Sigeman_2025	Matthieu De Lamarre	MM	Switzerland	46.54	6.19	Le Chenit	DNeasy Blood & Tissue Kit (QIAGEN)	Novaseq PE150
22st109	22st109	F_paralugubris	Fparalugubris_114	yes	diploid	Sigeman_2025	Matthieu De Lamarre	MM	Switzerland	46.54	6.19	Le Chenit	DNeasy Blood & Tissue Kit (QIAGEN)	Novaseq PE150
22st112	22st112	F_paralugubris	Fparalugubris_115	yes	diploid	Sigeman_2025	Matthieu De Lamarre	MM	Switzerland	46.54	6.19	Le Chenit	DNeasy Blood & Tissue Kit (QIAGEN)	Novaseq PE150
22st117	22st117	F_paralugubris	Fparalugubris_116	yes	diploid	Sigeman_2025	Matthieu De Lamarre	MM	Switzerland	46.54	6.19	Le Chenit	DNeasy Blood & Tissue Kit (QIAGEN)	Novaseq PE150
22st123	22st123	F_paralugubris	Fparalugubris_117	yes	diploid	Sigeman_2025	Matthieu De Lamarre	MM	Switzerland	46.54	6.19	Le Chenit	DNeasy Blood & Tissue Kit (QIAGEN)	Novaseq PE150
22st127	22st127	F_paralugubris	Fparalugubris_118	yes	diploid	Sigeman_2025	Matthieu De Lamarre	MM	Switzerland	46.54	6.19	Le Chenit	DNeasy Blood & Tissue Kit (QIAGEN)	Novaseq PE150
22st131	22st131	F_paralugubris	Fparalugubris_119	yes	diploid	Sigeman_2025	Matthieu De Lamarre	MM	Switzerland	46.54	6.19	Le Chenit	DNeasy Blood & Tissue Kit (QIAGEN)	Novaseq PE150
22st146	22st146	F_paralugubris	Fparalugubris_120	yes	diploid	Sigeman_2025	Matthieu De Lamarre	MM	Switzerland	46.54	6.19	Le Chenit	DNeasy Blood & Tissue Kit (QIAGEN)	Novaseq PE150
22st156	22st156	F_paralugubris	Fparalugubris_121	yes	diploid	Sigeman_2025	Matthieu De Lamarre	MM	Switzerland	46.54	6.19	Le Chenit	DNeasy Blood & Tissue Kit (QIAGEN)	Novaseq PE150
22st164	22st164	F_paralugubris	Fparalugubris_122	yes	diploid	Sigeman_2025	Matthieu De Lamarre	MM	Switzerland	46.54	6.19	Le Chenit	DNeasy Blood & Tissue Kit (QIAGEN)	Novaseq PE150
22st18	22st18	F_paralugubris	Fparalugubris_123	yes	diploid	Sigeman_2025	Matthieu De Lamarre	MM	Switzerland	46.54	6.19	Le Chenit	DNeasy Blood & Tissue Kit (QIAGEN)	Novaseq PE150
22st185	22st185	F_paralugubris	Fparalugubris_124	yes	diploid	Sigeman_2025	Matthieu De Lamarre	MM	Switzerland	46.54	6.19	Le Chenit	DNeasy Blood & Tissue Kit (QIAGEN)	Novaseq PE150
22st191	22st191	F_paralugubris	Fparalugubris_125	yes	diploid	Sigeman_2025	Matthieu De Lamarre	MM	Switzerland	46.54	6.19	Le Chenit	DNeasy Blood & Tissue Kit (QIAGEN)	Novaseq PE150
22st192	22st192	F_paralugubris	Fparalugubris_126	yes	diploid	Sigeman_2025	Matthieu De Lamarre	MM	Switzerland	46.54	6.19	Le Chenit	DNeasy Blood & Tissue Kit (QIAGEN)	Novaseq PE150
22st195	22st195	F_paralugubris	Fparalugubris_127	yes	diploid	Sigeman_2025	Matthieu De Lamarre	MM	Switzerland	46.54	6.19	Le Chenit	DNeasy Blood & Tissue Kit (QIAGEN)	Novaseq PE150
22st202	22st202	F_paralugubris	Fparalugubris_128	yes	diploid	Sigeman_2025	Matthieu De Lamarre	MM	Switzerland	46.54	6.19	Le Chenit	DNeasy Blood & Tissue Kit (QIAGEN)	Novaseq PE150
22st206	22st206	F_paralugubris	Fparalugubris_129	yes	diploid	Sigeman_2025	Matthieu De Lamarre	MM	Switzerland	46.54	6.19	Le Chenit	DNeasy Blood & Tissue Kit (QIAGEN)	Novaseq PE150
22st212	22st212	F_paralugubris	Fparalugubris_130	yes	diploid	Sigeman_2025	Matthieu De Lamarre	MM	Switzerland	46.54	6.19	Le Chenit	DNeasy Blood & Tissue Kit (QIAGEN)	Novaseq PE150
22st218	22st218	F_paralugubris	Fparalugubris_131	yes	diploid	Sigeman_2025	Matthieu De Lamarre	MM	Switzerland	46.54	6.19	Le Chenit	DNeasy Blood & Tissue Kit (QIAGEN)	Novaseq PE150
22st22	22st22	F_paralugubris	Fparalugubris_132	yes	diploid	Sigeman_2025	Matthieu De Lamarre	MM	Switzerland	46.54	6.19	Le Chenit	DNeasy Blood & Tissue Kit (QIAGEN)	Novaseq PE150
22st225	22st225	F_paralugubris	Fparalugubris_133	yes	diploid	Sigeman_2025	Matthieu De Lamarre	MM	Switzerland	46.54	6.19	Le Chenit	DNeasy Blood & Tissue Kit (QIAGEN)	Novaseq PE150
22st226	22st226	F_paralugubris	Fparalugubris_134	yes	diploid	Sigeman_2025	Matthieu De Lamarre	MM	Switzerland	46.54	6.19	Le Chenit	DNeasy Blood & Tissue Kit (QIAGEN)	Novaseq PE150
22st230	22st230	F_paralugubris	Fparalugubris_135	yes	diploid	Sigeman_2025	Matthieu De Lamarre	MM	Switzerland	46.54	6.19	Le Chenit	DNeasy Blood & Tissue Kit (QIAGEN)	Novaseq PE150
22st234	22st234	F_paralugubris	Fparalugubris_136	yes	diploid	Sigeman_2025	Matthieu De Lamarre	MM	Switzerland	46.54	6.19	Le Chenit	DNeasy Blood & Tissue Kit (QIAGEN)	Novaseq PE150
22st236	22st236	F_paralugubris	Fparalugubris_137	yes	diploid	Sigeman_2025	Matthieu De Lamarre	MM	Switzerland	46.54	6.19	Le Chenit	DNeasy Blood & Tissue Kit (QIAGEN)	Novaseq PE150
22st237	22st237	F_paralugubris	Fparalugubris_138	yes	diploid	Sigeman_2025	Matthieu De Lamarre	MM	Switzerland	46.54	6.19	Le Chenit	DNeasy Blood & Tissue Kit (QIAGEN)	Novaseq PE150
22st238	22st238	F_paralugubris	Fparalugubris_139	yes	diploid	Sigeman_2025	Matthieu De Lamarre	MM	Switzerland	46.54	6.19	Le Chenit	DNeasy Blood & Tissue Kit (QIAGEN)	Novaseq PE150
22st24	22st24	F_paralugubris	Fparalugubris_140	yes	diploid	Sigeman_2025	Matthieu De Lamarre	MM	Switzerland	46.54	6.19	Le Chenit	DNeasy Blood & Tissue Kit (QIAGEN)	Novaseq PE150
22st25	22st25	F_paralugubris	Fparalugubris_141	yes	diploid	Sigeman_2025	Matthieu De Lamarre	MM	Switzerland	46.54	6.19	Le Chenit	DNeasy Blood & Tissue Kit (QIAGEN)	Novaseq PE150
22st26	22st26	F_paralugubris	Fparalugubris_142	yes	diploid	Sigeman_2025	Matthieu De Lamarre	MM	Switzerland	46.54	6.19	Le Chenit	DNeasy Blood & Tissue Kit (QIAGEN)	Novaseq PE150
22st262	22st262	F_paralugubris	Fparalugubris_143	yes	diploid	Sigeman_2025	Matthieu De Lamarre	MM	Switzerland	46.54	6.19	Le Chenit	DNeasy Blood & Tissue Kit (QIAGEN)	Novaseq PE150
22st27	22st27	F_paralugubris	Fparalugubris_144	yes	diploid	Sigeman_2025	Matthieu De Lamarre	MM	Switzerland	46.54	6.19	Le Chenit	DNeasy Blood & Tissue Kit (QIAGEN)	Novaseq PE150
22st28	22st28	F_paralugubris	Fparalugubris_145	yes	diploid	Sigeman_2025	Matthieu De Lamarre	MM	Switzerland	46.54	6.19	Le Chenit	DNeasy Blood & Tissue Kit (QIAGEN)	Novaseq PE150
22st37	22st37	F_paralugubris	Fparalugubris_146	yes	diploid	Sigeman_2025	Matthieu De Lamarre	MM	Switzerland	46.54	6.19	Le Chenit	DNeasy Blood & Tissue Kit (QIAGEN)	Novaseq PE150
22st38	22st38	F_paralugubris	Fparalugubris_147	yes	diploid	Sigeman_2025	Matthieu De Lamarre	MM	Switzerland	46.54	6.19	Le Chenit	DNeasy Blood & Tissue Kit (QIAGEN)	Novaseq PE150
22st40	22st40	F_paralugubris	Fparalugubris_148	yes	diploid	Sigeman_2025	Matthieu De Lamarre	MM	Switzerland	46.54	6.19	Le Chenit	DNeasy Blood & Tissue Kit (QIAGEN)	Novaseq PE150
22st43	22st43	F_paralugubris	Fparalugubris_149	yes	diploid	Sigeman_2025	Matthieu De Lamarre	MM	Switzerland	46.54	6.19	Le Chenit	DNeasy Blood & Tissue Kit (QIAGEN)	Novaseq PE150
22st44	22st44	F_paralugubris	Fparalugubris_150	yes	diploid	Sigeman_2025	Matthieu De Lamarre	MM	Switzerland	46.54	6.19	Le Chenit	DNeasy Blood & Tissue Kit (QIAGEN)	Novaseq PE150
22st48	22st48	F_paralugubris	Fparalugubris_151	yes	diploid	Sigeman_2025	Matthieu De Lamarre	MM	Switzerland	46.54	6.19	Le Chenit	DNeasy Blood & Tissue Kit (QIAGEN)	Novaseq PE150
22st50	22st50	F_paralugubris	Fparalugubris_152	yes	diploid	Sigeman_2025	Matthieu De Lamarre	MM	Switzerland	46.54	6.19	Le Chenit	DNeasy Blood & Tissue Kit (QIAGEN)	Novaseq PE150
22st55	22st55	F_paralugubris	Fparalugubris_153	yes	diploid	Sigeman_2025	Matthieu De Lamarre	MM	Switzerland	46.54	6.19	Le Chenit	DNeasy Blood & Tissue Kit (QIAGEN)	Novaseq PE150
22st62	22st62	F_paralugubris	Fparalugubris_154	yes	diploid	Sigeman_2025	Matthieu De Lamarre	MM	Switzerland	46.54	6.19	Le Chenit	DNeasy Blood & Tissue Kit (QIAGEN)	Novaseq PE150
22st63	22st63	F_paralugubris	Fparalugubris_155	yes	diploid	Sigeman_2025	Matthieu De Lamarre	MM	Switzerland	46.54	6.19	Le Chenit	DNeasy Blood & Tissue Kit (QIAGEN)	Novaseq PE150
22st67	22st67	F_paralugubris	Fparalugubris_156	yes	diploid	Sigeman_2025	Matthieu De Lamarre	MM	Switzerland	46.54	6.19	Le Chenit	DNeasy Blood & Tissue Kit (QIAGEN)	Novaseq PE150
22st74	22st74	F_paralugubris	Fparalugubris_157	yes	diploid	Sigeman_2025	Matthieu De Lamarre	MM	Switzerland	46.54	6.19	Le Chenit	DNeasy Blood & Tissue Kit (QIAGEN)	Novaseq PE150
22st78	22st78	F_paralugubris	Fparalugubris_158	yes	diploid	Sigeman_2025	Matthieu De Lamarre	MM	Switzerland	46.54	6.19	Le Chenit	DNeasy Blood & Tissue Kit (QIAGEN)	Novaseq PE150
22st8	22st8	F_paralugubris	Fparalugubris_159	yes	diploid	Sigeman_2025	Matthieu De Lamarre	MM	Switzerland	46.54	6.19	Le Chenit	DNeasy Blood & Tissue Kit (QIAGEN)	Novaseq PE150
22st85	22st85	F_paralugubris	Fparalugubris_160	yes	diploid	Sigeman_2025	Matthieu De Lamarre	MM	Switzerland	46.54	6.19	Le Chenit	DNeasy Blood & Tissue Kit (QIAGEN)	Novaseq PE150
22st89	22st89	F_paralugubris	Fparalugubris_161	yes	diploid	Sigeman_2025	Matthieu De Lamarre	MM	Switzerland	46.54	6.19	Le Chenit	DNeasy Blood & Tissue Kit (QIAGEN)	Novaseq PE150
22st90	22st90	F_paralugubris	Fparalugubris_162	yes	diploid	Sigeman_2025	Matthieu De Lamarre	MM	Switzerland	46.54	6.19	Le Chenit	DNeasy Blood & Tissue Kit (QIAGEN)	Novaseq PE150
SRR15845527	SRR15845527	F_exsecta	Fexsecta_1	no	haploid	Brelsford_2020		M	Finland	Unknown	Unknown	Unknown
SRR15845488	SRR15845488	F_exsecta	Fexsecta_2	no	diploid	Brelsford_2020		PP	Finland	Unknown	Unknown	Unknown
SRR15979787	SRR15979787	F_obscuripes	Fobscuripes_1	no	diploid	Purcell_2021		NA	USA	Unknown	Unknown	Washington, Merritt
SRR15845293	SRR15845293	F_lemani	Flemani_2	no	diploid	Brelsford_2020		PP	Switzerland	Unknown	Unknown	Bosco Gurin
SRR15845282	SRR15845282	F_lemani	Flemani_3	no	diploid	Brelsford_2020		PP	Switzerland	Unknown	Unknown	Bosco Gurin
SRR15845610	SRR15845610	F_cinerea	Fcinerea_2	no	diploid	Brelsford_2020		PP	Italy	Unknown	Unknown	Quincinetto
SRR15845528	SRR15845528	F_selysi	Fselysi_1	no	haploid	Brelsford_2020		P	Switzerland	Unknown	Unknown	Finges
*Literature reference for genomic data:
Portinha_2022		Portinha, B., Avril, A., Bernasconi, C., Helanterä, H., Monaghan, J., Seifert, B., Sousa, V. C., Kulmuni, J., & Nouhaud, P. (2022). Whole‐genome analysis of multiple wood ant population pairs supports similar speciation histories, but different degrees of gene flow, across their European ranges. Molecular Ecology, 31(12), 3416–3431. https://doi.org/10.1111/mec.16481
Purcell_2021		Purcell, J., Brelsford, A., Wurm, Y., Perrin, N., & Schapuisat, M. (2014). Convergent Genetic Architecture Underlies Social Organization in Ants. Current Biology, 24(22), 2728–2732. https://doi.org/10.1016/j.cub.2014.09.071
Satokangas_2023		Satokangas, I., Nouhaud, P., Seifert, B., Punttila, P., Schultz, R., Jones, M. M., Sirén, J., Helanterä, H., & Kulmuni, J. (2023). Semipermeable species boundaries create opportunities for gene flow and adaptive potential. Molecular Ecology, 32(15), 4329–4347. https://doi.org/10.1111/mec.16992
Sigeman_2024		This study
**Collected by (only for samples with literature reference Sigeman_2025)
Heikki Helanterä	University of Oulu	heikki.helantera@oulu.fi
Matthieu De Lamarre	University of Lausanne	matthieu.delamarre@unil.ch
Patrick Krapf	University of Amsterdam	p.krapf@uva.nl

## Sheet: Table S2
Table S2. Genome coverage values across Scaffold03 (chromosome 3). Calculated as (total nr reads) * (average read length)) / (Scaffold length)
Species	Sample name	Supergene genotype	Sequencing depth
F_lugubris	Flugubris_10	MP	21.6073
F_lugubris	Flugubris_11	MP	13.5059
F_lugubris	Flugubris_17	MP	24.4451
F_lugubris	Flugubris_20	MP	20.3479
F_lugubris	Flugubris_9	MP	23.9659
F_polyctena	Fpolyctena_2	MP	21.5025
F_polyctena	Fpolyctena_3	MP	19.0066
F_polyctena	Fpolyctena_4	MP	18.8065
F_pratensis	Fpratensis_1	MP	22.246
F_pratensis	Fpratensis_10	MP	22.9319
F_pratensis	Fpratensis_16	MP	19.932
F_pratensis	Fpratensis_2	MP	27.8315
F_pratensis	Fpratensis_22	MP	26.0784
F_pratensis	Fpratensis_27	MP	23.4933
F_pratensis	Fpratensis_28	MP	25.4008
F_pratensis	Fpratensis_3	MP	32.9719
F_rufa	Frufa_14	MP	20.5232
F_rufa	Frufa_15	MP	21.9136
F_rufa	Frufa_16	MP	17.9787
F_aquilonia	Faquilonia_1	MM	24.3119
F_aquilonia	Faquilonia_10	MM	23.6361
F_aquilonia	Faquilonia_100	MM	22.2597
F_aquilonia	Faquilonia_101	MM	25.8284
F_aquilonia	Faquilonia_102	MM	16.7253
F_aquilonia	Faquilonia_11	MM	28.6464
F_aquilonia	Faquilonia_12	MM	20.2475
F_aquilonia	Faquilonia_13	MM	17.8223
F_aquilonia	Faquilonia_14	MM	27.8339
F_aquilonia	Faquilonia_15	MM	21.5557
F_aquilonia	Faquilonia_16	MM	19.1291
F_aquilonia	Faquilonia_17	MM	21.6788
F_aquilonia	Faquilonia_18	MM	23.527
F_aquilonia	Faquilonia_19	MM	47.0005
F_aquilonia	Faquilonia_2	MM	22.7302
F_aquilonia	Faquilonia_20	MM	19.1124
F_aquilonia	Faquilonia_21	MM	18.8011
F_aquilonia	Faquilonia_22	MM	20.2058
F_aquilonia	Faquilonia_23	MM	25.8305
F_aquilonia	Faquilonia_24	MM	24.3098
F_aquilonia	Faquilonia_25	MM	19.9983
F_aquilonia	Faquilonia_26	MM	14.4816
F_aquilonia	Faquilonia_27	MM	22.8753
F_aquilonia	Faquilonia_28	MM	17.3599
F_aquilonia	Faquilonia_29	MM	26.6503
F_aquilonia	Faquilonia_3	MM	58.2645
F_aquilonia	Faquilonia_30	MM	23.1334
F_aquilonia	Faquilonia_31	MM	23.8871
F_aquilonia	Faquilonia_32	MM	20.9003
F_aquilonia	Faquilonia_33	MM	20.3188
F_aquilonia	Faquilonia_34	MM	15.7634
F_aquilonia	Faquilonia_35	MM	27.8793
F_aquilonia	Faquilonia_36	MM	22.0539
F_aquilonia	Faquilonia_37	MM	17.8299
F_aquilonia	Faquilonia_38	MM	13.5398
F_aquilonia	Faquilonia_39	MM	14.5159
F_aquilonia	Faquilonia_4	MM	35.014
F_aquilonia	Faquilonia_40	MM	16.1748
F_aquilonia	Faquilonia_41	MM	14.8084
F_aquilonia	Faquilonia_42	MM	19.492
F_aquilonia	Faquilonia_43	MM	16.7402
F_aquilonia	Faquilonia_44	MM	18.5881
F_aquilonia	Faquilonia_45	MM	17.9038
F_aquilonia	Faquilonia_46	MM	18.816
F_aquilonia	Faquilonia_47	MM	19.2942
F_aquilonia	Faquilonia_48	MM	18.4037
F_aquilonia	Faquilonia_49	MM	18.7342
F_aquilonia	Faquilonia_5	MM	34.7749
F_aquilonia	Faquilonia_50	MM	18.1828
F_aquilonia	Faquilonia_51	MM	20.5125
F_aquilonia	Faquilonia_52	MM	18.9856
F_aquilonia	Faquilonia_53	MM	18.9416
F_aquilonia	Faquilonia_54	MM	17.3782
F_aquilonia	Faquilonia_55	MM	15.184
F_aquilonia	Faquilonia_56	MM	19.8015
F_aquilonia	Faquilonia_57	MM	17.4883
F_aquilonia	Faquilonia_58	MM	20.7716
F_aquilonia	Faquilonia_59	MM	19.1018
F_aquilonia	Faquilonia_6	MM	33.6395
F_aquilonia	Faquilonia_60	MM	18.7389
F_aquilonia	Faquilonia_61	MM	14.2044
F_aquilonia	Faquilonia_62	MM	20.2886
F_aquilonia	Faquilonia_63	MM	21.2719
F_aquilonia	Faquilonia_64	MM	20.518
F_aquilonia	Faquilonia_65	MM	15.694
F_aquilonia	Faquilonia_66	MM	20.3594
F_aquilonia	Faquilonia_67	MM	17.0557
F_aquilonia	Faquilonia_68	MM	19.6603
F_aquilonia	Faquilonia_69	MM	18.3382
F_aquilonia	Faquilonia_7	MM	28.6262
F_aquilonia	Faquilonia_70	MM	17.3765
F_aquilonia	Faquilonia_71	MM	16.684
F_aquilonia	Faquilonia_72	MM	15.9997
F_aquilonia	Faquilonia_73	MM	16.3027
F_aquilonia	Faquilonia_74	MM	16.7502
F_aquilonia	Faquilonia_75	MM	26.8165
F_aquilonia	Faquilonia_76	MM	18.0861
F_aquilonia	Faquilonia_77	MM	16.6909
F_aquilonia	Faquilonia_78	MM	27.1399
F_aquilonia	Faquilonia_79	MM	21.9405
F_aquilonia	Faquilonia_8	MM	16.8251
F_aquilonia	Faquilonia_80	MM	17.4649
F_aquilonia	Faquilonia_81	MM	27.1399
F_aquilonia	Faquilonia_82	MM	23.2291
F_aquilonia	Faquilonia_83	MM	17.4454
F_aquilonia	Faquilonia_84	MM	24.8993
F_aquilonia	Faquilonia_85	MM	16.6673
F_aquilonia	Faquilonia_86	MM	25.3456
F_aquilonia	Faquilonia_87	MM	17.0269
F_aquilonia	Faquilonia_88	MM	14.4347
F_aquilonia	Faquilonia_89	MM	33.9011
F_aquilonia	Faquilonia_9	MM	17.8212
F_aquilonia	Faquilonia_90	MM	16.1966
F_aquilonia	Faquilonia_91	MM	20.7027
F_aquilonia	Faquilonia_92	MM	18.4531
F_aquilonia	Faquilonia_93	MM	15.9635
F_aquilonia	Faquilonia_94	MM	22.5038
F_aquilonia	Faquilonia_95	MM	19.5748
F_aquilonia	Faquilonia_97	MM	22.3633
F_aquilonia	Faquilonia_98	MM	17.8885
F_aquilonia	Faquilonia_99	MM	22.5011
F_lugubris	Flugubris_1	MM	17.4357
F_lugubris	Flugubris_14	MM	13.3352
F_lugubris	Flugubris_16	MM	14.0081
F_lugubris	Flugubris_2	MM	59.9129
F_lugubris	Flugubris_21	MM	25.4479
F_lugubris	Flugubris_22	MM	21.6023
F_lugubris	Flugubris_23	MM	22.3522
F_lugubris	Flugubris_24	MM	16.3243
F_lugubris	Flugubris_25	MM	20.2992
F_lugubris	Flugubris_3	MM	22.5361
F_lugubris	Flugubris_4	MM	26.9303
F_lugubris	Flugubris_5	MM	43.0602
F_lugubris	Flugubris_6	MM	30.7467
F_lugubris	Flugubris_7	MM	19.4499
F_lugubris	Flugubris_8	MM	18.8509
F_paralugubris	Fparalugubris_1	MM	17.76
F_paralugubris	Fparalugubris_10	MM	64.6688
F_paralugubris	Fparalugubris_102	MM	38.2379
F_paralugubris	Fparalugubris_103	MM	22.8385
F_paralugubris	Fparalugubris_110	MM	15.3267
F_paralugubris	Fparalugubris_112	MM	18.3992
F_paralugubris	Fparalugubris_113	MM	16.9327
F_paralugubris	Fparalugubris_117	MM	17.8887
F_paralugubris	Fparalugubris_118	MM	14.8631
F_paralugubris	Fparalugubris_120	MM	20.6559
F_paralugubris	Fparalugubris_122	MM	27.2627
F_paralugubris	Fparalugubris_123	MM	27.3574
F_paralugubris	Fparalugubris_124	MM	17.1148
F_paralugubris	Fparalugubris_127	MM	14.5505
F_paralugubris	Fparalugubris_128	MM	18.3448
F_paralugubris	Fparalugubris_13	MM	18.516
F_paralugubris	Fparalugubris_130	MM	23.8393
F_paralugubris	Fparalugubris_132	MM	51.6166
F_paralugubris	Fparalugubris_133	MM	14.1111
F_paralugubris	Fparalugubris_134	MM	20.5629
F_paralugubris	Fparalugubris_135	MM	17.205
F_paralugubris	Fparalugubris_138	MM	21.5343
F_paralugubris	Fparalugubris_139	MM	23.74
F_paralugubris	Fparalugubris_141	MM	38.6212
F_paralugubris	Fparalugubris_142	MM	40.9823
F_paralugubris	Fparalugubris_144	MM	13.9127
F_paralugubris	Fparalugubris_145	MM	17.9018
F_paralugubris	Fparalugubris_147	MM	22.5393
F_paralugubris	Fparalugubris_148	MM	21.9507
F_paralugubris	Fparalugubris_149	MM	13.8223
F_paralugubris	Fparalugubris_15	MM	22.8502
F_paralugubris	Fparalugubris_150	MM	16.0191
F_paralugubris	Fparalugubris_151	MM	15.5871
F_paralugubris	Fparalugubris_153	MM	19.4988
F_paralugubris	Fparalugubris_155	MM	16.3737
F_paralugubris	Fparalugubris_157	MM	14.6528
F_paralugubris	Fparalugubris_158	MM	23.8298
F_paralugubris	Fparalugubris_159	MM	56.0088
F_paralugubris	Fparalugubris_161	MM	16.9839
F_paralugubris	Fparalugubris_162	MM	23.0273
F_paralugubris	Fparalugubris_18	MM	47.5384
F_paralugubris	Fparalugubris_19	MM	23.3769
F_paralugubris	Fparalugubris_2	MM	36.7685
F_paralugubris	Fparalugubris_20	MM	16.0989
F_paralugubris	Fparalugubris_21	MM	18.2832
F_paralugubris	Fparalugubris_22	MM	23.1848
F_paralugubris	Fparalugubris_23	MM	15.1125
F_paralugubris	Fparalugubris_24	MM	13.8782
F_paralugubris	Fparalugubris_26	MM	17.7926
F_paralugubris	Fparalugubris_27	MM	16.3078
F_paralugubris	Fparalugubris_28	MM	15.6473
F_paralugubris	Fparalugubris_30	MM	16.087
F_paralugubris	Fparalugubris_31	MM	15.4789
F_paralugubris	Fparalugubris_35	MM	17.4406
F_paralugubris	Fparalugubris_36	MM	21.5117
F_paralugubris	Fparalugubris_38	MM	17.1287
F_paralugubris	Fparalugubris_41	MM	18.1558
F_paralugubris	Fparalugubris_42	MM	21.4988
F_paralugubris	Fparalugubris_43	MM	18.6766
F_paralugubris	Fparalugubris_45	MM	29.2178
F_paralugubris	Fparalugubris_47	MM	20.8729
F_paralugubris	Fparalugubris_49	MM	14.1622
F_paralugubris	Fparalugubris_5	MM	39.5194
F_paralugubris	Fparalugubris_54	MM	55.3684
F_paralugubris	Fparalugubris_55	MM	26.0501
F_paralugubris	Fparalugubris_59	MM	26.9605
F_paralugubris	Fparalugubris_62	MM	18.2076
F_paralugubris	Fparalugubris_63	MM	17.7925
F_paralugubris	Fparalugubris_64	MM	20.8
F_paralugubris	Fparalugubris_65	MM	17.3391
F_paralugubris	Fparalugubris_67	MM	14.0703
F_paralugubris	Fparalugubris_68	MM	18.8326
F_paralugubris	Fparalugubris_70	MM	20.5186
F_paralugubris	Fparalugubris_71	MM	68.9686
F_paralugubris	Fparalugubris_72	MM	22.074
F_paralugubris	Fparalugubris_79	MM	14.0316
F_paralugubris	Fparalugubris_81	MM	22.756
F_paralugubris	Fparalugubris_82	MM	22.0325
F_paralugubris	Fparalugubris_83	MM	16.864
F_paralugubris	Fparalugubris_84	MM	45.9658
F_paralugubris	Fparalugubris_85	MM	13.0045
F_paralugubris	Fparalugubris_86	MM	20.6904
F_paralugubris	Fparalugubris_87	MM	17.6327
F_paralugubris	Fparalugubris_89	MM	14.1053
F_paralugubris	Fparalugubris_90	MM	15.8648
F_paralugubris	Fparalugubris_91	MM	17.6337
F_paralugubris	Fparalugubris_92	MM	15.3257
F_paralugubris	Fparalugubris_95	MM	23.8571
F_paralugubris	Fparalugubris_96	MM	16.0187
F_paralugubris	Fparalugubris_97	MM	17.2248
F_paralugubris	Fparalugubris_98	MM	18.0017
F_paralugubris	Fparalugubris_99	MM	18.5445
F_polyctena	Fpolyctena_1	MM	16.6407
F_polyctena	Fpolyctena_5	MM	17.569
F_polyctena	Fpolyctena_6	MM	17.6209
F_pratensis	Fpratensis_12	MM	26.1906
F_pratensis	Fpratensis_13	MM	28.3373
F_pratensis	Fpratensis_14	MM	26.2829
F_pratensis	Fpratensis_15	MM	23.9037
F_pratensis	Fpratensis_17	MM	21.0825
F_pratensis	Fpratensis_18	MM	18.19
F_pratensis	Fpratensis_19	MM	21.9145
F_pratensis	Fpratensis_20	MM	20.3503
F_pratensis	Fpratensis_21	MM	24.1191
F_pratensis	Fpratensis_23	MM	25.2672
F_pratensis	Fpratensis_24	MM	25.0004
F_pratensis	Fpratensis_25	MM	22.8316
F_pratensis	Fpratensis_26	MM	19.1052
F_pratensis	Fpratensis_4	MM	29.2205
F_pratensis	Fpratensis_5	MM	17.0753
F_pratensis	Fpratensis_6	MM	21.2648
F_pratensis	Fpratensis_7	MM	20.5292
F_pratensis	Fpratensis_9	MM	26.1078
F_rufa	Frufa_1	MM	19.3249
F_rufa	Frufa_10	MM	22.3587
F_rufa	Frufa_11	MM	18.812
F_rufa	Frufa_12	MM	15.5157
F_rufa	Frufa_13	MM	16.2819
F_rufa	Frufa_2	MM	14.0687
F_rufa	Frufa_3	MM	26.1961
F_rufa	Frufa_4	MM	19.7786
F_rufa	Frufa_5	MM	22.2884
F_rufa	Frufa_6	MM	17.7398
F_rufa	Frufa_7	MM	19.4923
F_rufa	Frufa_8	MM	18.4839
F_rufa	Frufa_9	MM	19.5096
F_pratensis	Fpratensis_8	P	9.11437
F_truncorum	Ftruncorum_1	M	9.78925
F_truncorum	Ftruncorum_2	P	10.7112

## Sheet: Table S3
Table S3. Inbreeding coefficient statistics (FIS).
Sample name	# observed homozygous sites	# expected homozygous sites	# sites	Inbreeding coefficient (F)
Faquilonia_1	220178	200847.7	236521	0.54187
Faquilonia_10	213824	200671.5	236322	0.36893
Faquilonia_100	212091	200493.4	236079	0.32591
Faquilonia_101	216223	201150.8	236881	0.42183
Faquilonia_102	210775	198727.7	234067	0.34090
Faquilonia_11	213609	200326.0	235903	0.37336
Faquilonia_12	213729	200048.2	235586	0.38496
Faquilonia_13	206017	197961.7	233109	0.22919
Faquilonia_14	207769	200680.2	236293	0.19905
Faquilonia_15	214516	198356.3	233614	0.45833
Faquilonia_16	210982	197215.5	232208	0.39341
Faquilonia_17	209098	200160.3	235725	0.25131
Faquilonia_18	215006	200960.6	236623	0.39384
Faquilonia_19	209239	201299.4	236901	0.22301
Faquilonia_2	211531	200440.9	236005	0.31183
Faquilonia_20	215678	199599.6	235067	0.45333
Faquilonia_21	208687	198477.1	233767	0.28931
Faquilonia_22	218281	199592.9	235106	0.52623
Faquilonia_23	224148	200701.6	236377	0.65721
Faquilonia_24	216692	200763.6	236429	0.44661
Faquilonia_25	208543	199670.4	235114	0.25033
Faquilonia_26	208679	195787.6	230596	0.37035
Faquilonia_27	214314	198809.3	234146	0.43877
Faquilonia_28	212393	199118.2	234444	0.37578
Faquilonia_29	209791	200756.0	236384	0.25359
Faquilonia_3	222420	201784.7	237465	0.57834
Faquilonia_30	214736	200289.6	235885	0.40585
Faquilonia_31	211529	200330.0	235922	0.31465
Faquilonia_32	214391	200549.5	236162	0.38867
Faquilonia_33	210422	199081.1	234488	0.32030
Faquilonia_34	210804	196841.0	231776	0.39969
Faquilonia_35	216004	200585.6	236152	0.43351
Faquilonia_36	217890	200294.8	235910	0.49404
Faquilonia_37	215606	198693.0	234042	0.47846
Faquilonia_38	207739	195146.8	229898	0.36235
Faquilonia_39	211955	197056.3	232136	0.42471
Faquilonia_4	212667	201278.5	237004	0.31878
Faquilonia_40	207932	198568.2	233830	0.26555
Faquilonia_41	208919	197290.9	232371	0.33147
Faquilonia_42	215659	199736.5	235267	0.44814
Faquilonia_43	216553	198862.3	234263	0.49973
Faquilonia_44	216815	199353.0	234828	0.49223
Faquilonia_45	210914	198743.8	234092	0.34430
Faquilonia_46	194362	184477.5	216840	0.30543
Faquilonia_47	212856	200190.0	235719	0.35650
Faquilonia_48	213471	199564.7	234977	0.39270
Faquilonia_49	213118	199997.4	235473	0.36985
Faquilonia_5	216822	201442.2	237168	0.43050
Faquilonia_50	209559	195495.0	230059	0.40690
Faquilonia_51	216386	200376.5	235939	0.45018
Faquilonia_52	216275	200359.1	235953	0.44715
Faquilonia_53	212518	200316.9	235837	0.34350
Faquilonia_54	211294	199564.3	234969	0.33130
Faquilonia_55	209614	197448.3	232449	0.34758
Faquilonia_56	211273	200331.5	235832	0.30821
Faquilonia_57	215229	200368.4	235942	0.41774
Faquilonia_58	209902	200569.5	236102	0.26265
Faquilonia_59	219454	200701.8	236401	0.52528
Faquilonia_6	216611	201449.3	237205	0.42404
Faquilonia_60	221362	199641.4	235165	0.61144
Faquilonia_61	212543	197585.5	232662	0.42642
Faquilonia_62	209651	196522.6	231273	0.37779
Faquilonia_63	214318	200789.7	236418	0.37971
Faquilonia_64	212522	200746.1	236396	0.33032
Faquilonia_65	210826	198598.8	233818	0.34718
Faquilonia_66	220032	200672.1	236359	0.54249
Faquilonia_67	208207	198478.4	233789	0.27552
Faquilonia_68	209228	200161.2	235694	0.25517
Faquilonia_69	210768	199929.5	235468	0.30498
Faquilonia_7	214089	201402.0	237141	0.35499
Faquilonia_70	208224	198956.5	234289	0.26229
Faquilonia_71	205556	198314.1	233516	0.20572
Faquilonia_72	205141	198119.5	233402	0.19901
Faquilonia_73	212611	197918.3	233166	0.41684
Faquilonia_74	214782	199164.6	234616	0.44053
Faquilonia_75	213952	201180.5	236932	0.35723
Faquilonia_76	206460	198472.5	233706	0.22670
Faquilonia_77	214950	199066.0	234486	0.44845
Faquilonia_78	217435	201233.4	236965	0.45342
Faquilonia_79	209980	200449.1	236059	0.26765
Faquilonia_8	210556	196505.1	231408	0.40257
Faquilonia_80	209742	199562.1	235025	0.28706
Faquilonia_81	208975	201161.3	236857	0.21890
Faquilonia_82	217093	201044.4	236727	0.44976
Faquilonia_83	214353	199550.5	235054	0.41693
Faquilonia_84	214307	200880.3	236533	0.37660
Faquilonia_85	213698	197485.7	232577	0.46200
Faquilonia_86	214913	200933.4	236569	0.39229
Faquilonia_87	212743	198161.0	233439	0.41335
Faquilonia_88	212157	198532.6	233811	0.38620
Faquilonia_89	216714	201043.6	236675	0.43979
Faquilonia_9	208662	197766.7	232917	0.30996
Faquilonia_90	211365	198999.0	234317	0.35013
Faquilonia_91	215695	200400.2	236020	0.42939
Faquilonia_92	214833	200047.8	235594	0.41594
Faquilonia_93	212948	198284.3	233528	0.41607
Faquilonia_94	213817	200566.5	236161	0.37226
Faquilonia_95	215540	200104.0	235649	0.43427
Faquilonia_97	216238	200486.5	236122	0.44202
Faquilonia_98	210169	199736.3	235215	0.29405
Faquilonia_99	209124	200753.6	236407	0.23477
Flugubris_1	208375	197492.7	232515	0.31073
Flugubris_10	157395	191185.1	225105	-0.99617
Flugubris_11	151372	181806.1	214035	-0.94431
Flugubris_14	203927	188816.3	222040	0.45482
Flugubris_16	197720	187845.5	220538	0.30204
Flugubris_17	157032	192530.7	226863	-1.03397
Flugubris_2	212399	201137.4	236703	0.31664
Flugubris_20	153546	196231.3	231301	-1.21715
Flugubris_21	210951	200206.1	235757	0.30224
Flugubris_22	212316	200177.4	235748	0.34125
Flugubris_23	210524	199894.7	235370	0.29963
Flugubris_24	208939	198354.3	233522	0.30098
Flugubris_25	211573	199756.0	235257	0.33286
Flugubris_3	209570	198343.6	233589	0.31852
Flugubris_4	211219	200591.9	236154	0.29883
Flugubris_5	212646	201079.4	236660	0.32508
Flugubris_6	211803	200817.9	236441	0.30837
Flugubris_7	209463	198831.7	234176	0.30079
Flugubris_8	209865	198261.2	233461	0.32966
Flugubris_9	156278	194106.2	228617	-1.09613
Fparalugubris_1	187835	176853.7	208026	0.35228
Fparalugubris_10	194369	196587.0	230632	-0.06515
Fparalugubris_102	202555	199380.9	234364	0.09073
Fparalugubris_103	210585	196263.8	231049	0.41170
Fparalugubris_110	196741	183407.4	215742	0.41236
Fparalugubris_112	198775	187491.1	220376	0.34313
Fparalugubris_113	191740	178863.1	210389	0.40846
Fparalugubris_117	188443	178003.4	209416	0.33234
Fparalugubris_118	190433	179716.8	211363	0.33863
Fparalugubris_120	189221	185576.4	217711	0.11342
Fparalugubris_122	208484	194442.9	228691	0.40998
Fparalugubris_123	198253	195148.2	229218	0.09113
Fparalugubris_124	201928	185675.8	218501	0.49511
Fparalugubris_127	190929	177397.1	208718	0.43204
Fparalugubris_128	202531	189448.4	222927	0.39078
Fparalugubris_13	191381	179749.1	211451	0.36692
Fparalugubris_130	205628	192619.2	226736	0.38130
Fparalugubris_132	199239	197883.1	232264	0.03944
Fparalugubris_133	189229	176427.6	207521	0.41171
Fparalugubris_134	205369	189054.8	222514	0.48759
Fparalugubris_135	188537	180117.6	211880	0.26507
Fparalugubris_138	207867	191404.5	225307	0.48558
Fparalugubris_139	218114	197030.8	232006	0.60280
Fparalugubris_141	201694	198728.0	233596	0.08506
Fparalugubris_142	197755	197406.6	231791	0.01013
Fparalugubris_144	189039	178343.5	209761	0.34043
Fparalugubris_145	187350	183234.1	215023	0.12948
Fparalugubris_147	206650	191762.5	225754	0.43798
Fparalugubris_148	203490	191057.0	224704	0.36951
Fparalugubris_149	190379	178867.9	210435	0.36466
Fparalugubris_15	207087	195455.0	230004	0.33668
Fparalugubris_150	196836	184561.2	217154	0.37661
Fparalugubris_151	186239	173543.1	204266	0.41324
Fparalugubris_153	201266	187825.4	221046	0.40459
Fparalugubris_155	193705	179246.8	210963	0.45586
Fparalugubris_157	191075	179957.2	211590	0.35147
Fparalugubris_158	202107	191631.1	225359	0.31060
Fparalugubris_159	188275	194085.5	227347	-0.17469
Fparalugubris_161	201621	185772.1	218615	0.48257
Fparalugubris_162	205869	193052.1	227220	0.37512
Fparalugubris_18	196186	197708.9	232059	-0.04433
Fparalugubris_19	202369	194852.2	229025	0.21996
Fparalugubris_2	194962	197023.7	231322	-0.06011
Fparalugubris_20	196731	185180.1	217736	0.35480
Fparalugubris_21	194411	182522.8	214685	0.36963
Fparalugubris_22	198894	187483.0	220610	0.34446
Fparalugubris_23	191461	179290.0	210603	0.38869
Fparalugubris_24	186649	173971.1	204618	0.41368
Fparalugubris_26	193405	182330.2	214482	0.34445
Fparalugubris_27	189648	177717.1	209049	0.38079
Fparalugubris_28	196062	183579.7	215963	0.38545
Fparalugubris_30	186020	173176.4	203683	0.42101
Fparalugubris_31	192109	181066.1	212912	0.34676
Fparalugubris_35	194449	186273.2	218759	0.25167
Fparalugubris_36	202366	186962.0	220051	0.46553
Fparalugubris_38	195766	186135.1	218661	0.29610
Fparalugubris_41	192430	181986.6	214022	0.32600
Fparalugubris_42	201121	188873.5	222276	0.36666
Fparalugubris_43	198444	189938.9	223157	0.25604
Fparalugubris_45	198484	196826.8	231272	0.04811
Fparalugubris_47	198128	186296.5	219199	0.35959
Fparalugubris_49	189898	177599.0	208874	0.39325
Fparalugubris_5	193213	196377.4	230609	-0.09244
Fparalugubris_54	199103	198022.9	232485	0.03134
Fparalugubris_55	208807	193903.8	228258	0.43381
Fparalugubris_59	203950	194804.2	229301	0.26512
Fparalugubris_62	192379	179315.6	210951	0.41294
Fparalugubris_63	197272	186998.7	219959	0.31169
Fparalugubris_64	208260	192659.9	226678	0.45858
Fparalugubris_65	199222	187595.6	220592	0.35235
Fparalugubris_67	185827	174128.2	204888	0.38033
Fparalugubris_68	202763	189455.2	222947	0.39734
Fparalugubris_70	205057	191325.8	225155	0.40590
Fparalugubris_71	195828	196779.1	230710	-0.02803
Fparalugubris_72	206028	193617.4	227917	0.36183
Fparalugubris_79	190979	178677.9	210220	0.38999
Fparalugubris_81	201200	190462.0	224076	0.31945
Fparalugubris_82	201648	185974.0	218929	0.47562
Fparalugubris_83	199217	186111.5	218984	0.39868
Fparalugubris_84	195673	197485.9	231753	-0.05290
Fparalugubris_85	187962	174423.8	205215	0.43968
Fparalugubris_86	204645	192409.3	226449	0.35945
Fparalugubris_87	198902	187665.8	220769	0.33943
Fparalugubris_89	191914	177961.2	209373	0.44419
Fparalugubris_90	195104	182367.8	214557	0.39567
Fparalugubris_91	193459	177694.0	209170	0.50086
Fparalugubris_92	192169	179985.7	211713	0.38400
Fparalugubris_95	196498	193975.0	227880	0.07441
Fparalugubris_96	195465	184779.6	217375	0.32782
Fparalugubris_97	196952	184700.9	217305	0.37575
Fparalugubris_98	204425	188538.5	221891	0.47632
Fparalugubris_99	196488	182961.2	215281	0.41853
Fpolyctena_1	210709	198231.3	233542	0.35337
Fpolyctena_2	154926	195988.5	231074	-1.17035
Fpolyctena_3	154356	194911.9	229823	-1.16169
Fpolyctena_4	155155	195070.2	230025	-1.14191
Fpolyctena_5	213928	198299.9	233578	0.44300
Fpolyctena_6	222764	198956.1	234419	0.67135
Fpratensis_1	150604	195663.9	230717	-1.28547
Fpratensis_10	150495	196897.5	232098	-1.31823
Fpratensis_12	209949	200022.5	235508	0.27973
Fpratensis_13	211306	200094.2	235594	0.31583
Fpratensis_14	211542	199801.7	235261	0.33109
Fpratensis_15	211315	200130.8	235660	0.31479
Fpratensis_16	150371	196754.7	231950	-1.31789
Fpratensis_17	209196	199349.1	234818	0.27762
Fpratensis_18	209675	199141.0	234576	0.29728
Fpratensis_19	210345	199766.9	235285	0.29782
Fpratensis_2	153423	196484.6	231727	-1.22187
Fpratensis_20	210622	199688.0	235190	0.30798
Fpratensis_21	209886	199737.2	235205	0.28614
Fpratensis_22	155716	196790.2	231973	-1.16745
Fpratensis_23	210414	199805.3	235276	0.29908
Fpratensis_24	209558	199507.7	234947	0.28359
Fpratensis_25	209453	199621.1	235081	0.27727
Fpratensis_26	209163	198917.4	234295	0.28961
Fpratensis_27	151866	197287.3	232578	-1.28706
Fpratensis_28	152403	197013.7	232232	-1.26669
Fpratensis_3	158016	197234.8	232516	-1.11161
Fpratensis_4	210254	199782.6	235281	0.29498
Fpratensis_5	206321	196106.1	231022	0.29256
Fpratensis_6	209223	198064.1	233293	0.31675
Fpratensis_7	209359	199324.4	234760	0.28318
Fpratensis_8	204831	185439.0	218667	0.58360
Fpratensis_9	210977	199845.2	235321	0.31379
Frufa_1	215513	198173.7	233456	0.49145
Frufa_10	218618	199319.6	234807	0.54381
Frufa_11	222548	199487.0	235034	0.64875
Frufa_12	215096	198052.1	233308	0.48343
Frufa_13	215347	198820.3	234197	0.46716
Frufa_14	157345	196680.7	231903	-1.11678
Frufa_15	159325	197117.8	232412	-1.07079
Frufa_16	158604	196333.7	231482	-1.07344
Frufa_2	208143	191812.4	226035	0.47719
Frufa_3	215535	199578.6	235091	0.44932
Frufa_4	210545	193861.1	228476	0.48199
Frufa_5	215101	199079.1	234571	0.45142
Frufa_6	211897	195765.1	230656	0.46235
Frufa_7	217097	199787.3	235371	0.48645
Frufa_8	214989	198594.9	233958	0.46359
Frufa_9	213788	199294.2	234791	0.40831
Ftruncorum_1	224360	193955.6	228672	0.87579
Ftruncorum_2	213548	190165.2	224159	0.68785

## Sheet: Table S4
Table S4. Genotype count values for reference homozygous (0/0), heterozygous (0/1) and alternative homozygous (1/1) SNPs. This table is based on the trans-species haplotype specific SNPs (n = 21,790) described in the Main text.
Sample_name	Genotype	Count	Species	Supergene	Proportion
Faquilonia_1	0/0	20802	F_aquilonia	MM	0.959635
Faquilonia_1	0/1	656	F_aquilonia	MM	0.0302625
Faquilonia_1	1/1	219	F_aquilonia	MM	0.0101029
Faquilonia_10	0/0	20654	F_aquilonia	MM	0.954569
Faquilonia_10	0/1	798	F_aquilonia	MM	0.0368813
Faquilonia_10	1/1	185	F_aquilonia	MM	0.00855017
Faquilonia_11	0/0	20742	F_aquilonia	MM	0.959523
Faquilonia_11	0/1	677	F_aquilonia	MM	0.0313179
Faquilonia_11	1/1	198	F_aquilonia	MM	0.00915946
Faquilonia_12	0/0	20736	F_aquilonia	MM	0.960267
Faquilonia_12	0/1	674	F_aquilonia	MM	0.0312124
Faquilonia_12	1/1	184	F_aquilonia	MM	0.00852089
Faquilonia_13	0/0	20482	F_aquilonia	MM	0.955986
Faquilonia_13	0/1	818	F_aquilonia	MM	0.0381797
Faquilonia_13	1/1	125	F_aquilonia	MM	0.00583431
Faquilonia_14	0/0	20597	F_aquilonia	MM	0.95145
Faquilonia_14	0/1	912	F_aquilonia	MM	0.0421286
Faquilonia_14	1/1	139	F_aquilonia	MM	0.00642092
Faquilonia_15	0/0	20563	F_aquilonia	MM	0.958246
Faquilonia_15	0/1	699	F_aquilonia	MM	0.0325737
Faquilonia_15	1/1	197	F_aquilonia	MM	0.0091803
Faquilonia_16	0/0	20474	F_aquilonia	MM	0.961176
Faquilonia_16	0/1	639	F_aquilonia	MM	0.0299986
Faquilonia_16	1/1	188	F_aquilonia	MM	0.00882588
Faquilonia_17	0/0	20755	F_aquilonia	MM	0.959813
Faquilonia_17	0/1	676	F_aquilonia	MM	0.0312616
Faquilonia_17	1/1	193	F_aquilonia	MM	0.00892527
Faquilonia_18	0/0	20826	F_aquilonia	MM	0.960609
Faquilonia_18	0/1	672	F_aquilonia	MM	0.0309963
Faquilonia_18	1/1	182	F_aquilonia	MM	0.00839483
Faquilonia_19	0/0	20707	F_aquilonia	MM	0.954856
Faquilonia_19	0/1	804	F_aquilonia	MM	0.0370746
Faquilonia_19	1/1	175	F_aquilonia	MM	0.00806972
Faquilonia_2	0/0	20760	F_aquilonia	MM	0.958714
Faquilonia_2	0/1	708	F_aquilonia	MM	0.032696
Faquilonia_2	1/1	186	F_aquilonia	MM	0.00858964
Faquilonia_20	0/0	20725	F_aquilonia	MM	0.959446
Faquilonia_20	0/1	680	F_aquilonia	MM	0.03148
Faquilonia_20	1/1	196	F_aquilonia	MM	0.00907365
Faquilonia_21	0/0	20472	F_aquilonia	MM	0.953916
Faquilonia_21	0/1	856	F_aquilonia	MM	0.0398863
Faquilonia_21	1/1	133	F_aquilonia	MM	0.00619729
Faquilonia_22	0/0	20745	F_aquilonia	MM	0.961663
Faquilonia_22	0/1	629	F_aquilonia	MM	0.0291582
Faquilonia_22	1/1	198	F_aquilonia	MM	0.00917856
Faquilonia_23	0/0	20727	F_aquilonia	MM	0.956307
Faquilonia_23	0/1	712	F_aquilonia	MM	0.0328504
Faquilonia_23	1/1	235	F_aquilonia	MM	0.0108425
Faquilonia_24	0/0	20834	F_aquilonia	MM	0.961776
Faquilonia_24	0/1	627	F_aquilonia	MM	0.0289447
Faquilonia_24	1/1	201	F_aquilonia	MM	0.00927892
Faquilonia_25	0/0	20631	F_aquilonia	MM	0.956867
Faquilonia_25	0/1	739	F_aquilonia	MM	0.0342748
Faquilonia_25	1/1	191	F_aquilonia	MM	0.00885859
Faquilonia_26	0/0	20230	F_aquilonia	MM	0.950837
Faquilonia_26	0/1	746	F_aquilonia	MM	0.035063
Faquilonia_26	1/1	300	F_aquilonia	MM	0.0141004
Faquilonia_27	0/0	20604	F_aquilonia	MM	0.959218
Faquilonia_27	0/1	681	F_aquilonia	MM	0.0317039
Faquilonia_27	1/1	195	F_aquilonia	MM	0.00907821
Faquilonia_28	0/0	20629	F_aquilonia	MM	0.959667
Faquilonia_28	0/1	681	F_aquilonia	MM	0.0316803
Faquilonia_28	1/1	186	F_aquilonia	MM	0.00865277
Faquilonia_29	0/0	20757	F_aquilonia	MM	0.956808
Faquilonia_29	0/1	760	F_aquilonia	MM	0.0350327
Faquilonia_29	1/1	177	F_aquilonia	MM	0.00815894
Faquilonia_3	0/0	20916	F_aquilonia	MM	0.963605
Faquilonia_3	0/1	595	F_aquilonia	MM	0.0274118
Faquilonia_3	1/1	195	F_aquilonia	MM	0.00898369
Faquilonia_30	0/0	20766	F_aquilonia	MM	0.958682
Faquilonia_30	0/1	714	F_aquilonia	MM	0.0329625
Faquilonia_30	1/1	181	F_aquilonia	MM	0.00835603
Faquilonia_31	0/0	20827	F_aquilonia	MM	0.961942
Faquilonia_31	0/1	649	F_aquilonia	MM	0.0299755
Faquilonia_31	1/1	175	F_aquilonia	MM	0.00808277
Faquilonia_32	0/0	20829	F_aquilonia	MM	0.961235
Faquilonia_32	0/1	645	F_aquilonia	MM	0.029766
Faquilonia_32	1/1	195	F_aquilonia	MM	0.00899903
Faquilonia_33	0/0	20604	F_aquilonia	MM	0.956901
Faquilonia_33	0/1	707	F_aquilonia	MM	0.0328349
Faquilonia_33	1/1	221	F_aquilonia	MM	0.0102638
Faquilonia_34	0/0	20395	F_aquilonia	MM	0.957737
Faquilonia_34	0/1	713	F_aquilonia	MM	0.033482
Faquilonia_34	1/1	187	F_aquilonia	MM	0.0087814
Faquilonia_35	0/0	20832	F_aquilonia	MM	0.962795
Faquilonia_35	0/1	610	F_aquilonia	MM	0.0281924
Faquilonia_35	1/1	195	F_aquilonia	MM	0.00901234
Faquilonia_36	0/0	20739	F_aquilonia	MM	0.960539
Faquilonia_36	0/1	644	F_aquilonia	MM	0.0298272
Faquilonia_36	1/1	208	F_aquilonia	MM	0.00963364
Faquilonia_37	0/0	20623	F_aquilonia	MM	0.958853
Faquilonia_37	0/1	671	F_aquilonia	MM	0.0311977
Faquilonia_37	1/1	214	F_aquilonia	MM	0.00994979
Faquilonia_38	0/0	20247	F_aquilonia	MM	0.957713
Faquilonia_38	0/1	698	F_aquilonia	MM	0.0330164
Faquilonia_38	1/1	196	F_aquilonia	MM	0.00927108
Faquilonia_39	0/0	20467	F_aquilonia	MM	0.959991
Faquilonia_39	0/1	660	F_aquilonia	MM	0.0309568
Faquilonia_39	1/1	193	F_aquilonia	MM	0.00905253
Faquilonia_4	0/0	20857	F_aquilonia	MM	0.960577
Faquilonia_4	0/1	685	F_aquilonia	MM	0.0315479
Faquilonia_4	1/1	171	F_aquilonia	MM	0.00787547
Faquilonia_40	0/0	20620	F_aquilonia	MM	0.959382
Faquilonia_40	0/1	693	F_aquilonia	MM	0.0322431
Faquilonia_40	1/1	180	F_aquilonia	MM	0.00837482
Faquilonia_41	0/0	20487	F_aquilonia	MM	0.959039
Faquilonia_41	0/1	699	F_aquilonia	MM	0.0327217
Faquilonia_41	1/1	176	F_aquilonia	MM	0.00823893
Faquilonia_42	0/0	20667	F_aquilonia	MM	0.959426
Faquilonia_42	0/1	675	F_aquilonia	MM	0.0313356
Faquilonia_42	1/1	199	F_aquilonia	MM	0.0092382
Faquilonia_43	0/0	20641	F_aquilonia	MM	0.959288
Faquilonia_43	0/1	669	F_aquilonia	MM	0.0310917
Faquilonia_43	1/1	207	F_aquilonia	MM	0.0096203
Faquilonia_44	0/0	20645	F_aquilonia	MM	0.958538
Faquilonia_44	0/1	674	F_aquilonia	MM	0.0312935
Faquilonia_44	1/1	219	F_aquilonia	MM	0.0101681
Faquilonia_45	0/0	20625	F_aquilonia	MM	0.960374
Faquilonia_45	0/1	675	F_aquilonia	MM	0.0314304
Faquilonia_45	1/1	176	F_aquilonia	MM	0.00819519
Faquilonia_47	0/0	20768	F_aquilonia	MM	0.961392
Faquilonia_47	0/1	636	F_aquilonia	MM	0.0294417
Faquilonia_47	1/1	198	F_aquilonia	MM	0.00916582
Faquilonia_48	0/0	20744	F_aquilonia	MM	0.961171
Faquilonia_48	0/1	640	F_aquilonia	MM	0.0296543
Faquilonia_48	1/1	198	F_aquilonia	MM	0.00917431
Faquilonia_49	0/0	20753	F_aquilonia	MM	0.961945
Faquilonia_49	0/1	623	F_aquilonia	MM	0.0288774
Faquilonia_49	1/1	198	F_aquilonia	MM	0.00917771
Faquilonia_5	0/0	20865	F_aquilonia	MM	0.961211
Faquilonia_5	0/1	703	F_aquilonia	MM	0.0323859
Faquilonia_5	1/1	139	F_aquilonia	MM	0.00640346
Faquilonia_50	0/0	20488	F_aquilonia	MM	0.96242
Faquilonia_50	0/1	609	F_aquilonia	MM	0.0286077
Faquilonia_50	1/1	191	F_aquilonia	MM	0.00897219
Faquilonia_51	0/0	20816	F_aquilonia	MM	0.961167
Faquilonia_51	0/1	651	F_aquilonia	MM	0.0300596
Faquilonia_51	1/1	190	F_aquilonia	MM	0.00877314
Faquilonia_52	0/0	20841	F_aquilonia	MM	0.962588
Faquilonia_52	0/1	602	F_aquilonia	MM	0.0278047
Faquilonia_52	1/1	208	F_aquilonia	MM	0.00960695
Faquilonia_53	0/0	20765	F_aquilonia	MM	0.959477
Faquilonia_53	0/1	694	F_aquilonia	MM	0.0320673
Faquilonia_53	1/1	183	F_aquilonia	MM	0.00845578
Faquilonia_54	0/0	20674	F_aquilonia	MM	0.958728
Faquilonia_54	0/1	718	F_aquilonia	MM	0.0332962
Faquilonia_54	1/1	172	F_aquilonia	MM	0.00797626
Faquilonia_55	0/0	20576	F_aquilonia	MM	0.960777
Faquilonia_55	0/1	637	F_aquilonia	MM	0.0297441
Faquilonia_55	1/1	203	F_aquilonia	MM	0.00947889
Faquilonia_56	0/0	20804	F_aquilonia	MM	0.961146
Faquilonia_56	0/1	649	F_aquilonia	MM	0.0299838
Faquilonia_56	1/1	192	F_aquilonia	MM	0.00887041
Faquilonia_57	0/0	20761	F_aquilonia	MM	0.960757
Faquilonia_57	0/1	653	F_aquilonia	MM	0.0302189
Faquilonia_57	1/1	195	F_aquilonia	MM	0.00902402
Faquilonia_58	0/0	20802	F_aquilonia	MM	0.962298
Faquilonia_58	0/1	624	F_aquilonia	MM	0.0288662
Faquilonia_58	1/1	191	F_aquilonia	MM	0.00883564
Faquilonia_59	0/0	20823	F_aquilonia	MM	0.962112
Faquilonia_59	0/1	611	F_aquilonia	MM	0.0282308
Faquilonia_59	1/1	209	F_aquilonia	MM	0.0096567
Faquilonia_6	0/0	20872	F_aquilonia	MM	0.961179
Faquilonia_6	0/1	630	F_aquilonia	MM	0.0290122
Faquilonia_6	1/1	213	F_aquilonia	MM	0.00980889
Faquilonia_60	0/0	20791	F_aquilonia	MM	0.962234
Faquilonia_60	0/1	598	F_aquilonia	MM	0.0276762
Faquilonia_60	1/1	218	F_aquilonia	MM	0.0100893
Faquilonia_61	0/0	20579	F_aquilonia	MM	0.960065
Faquilonia_61	0/1	644	F_aquilonia	MM	0.0300443
Faquilonia_61	1/1	212	F_aquilonia	MM	0.00989037
Faquilonia_62	0/0	20398	F_aquilonia	MM	0.956037
Faquilonia_62	0/1	746	F_aquilonia	MM	0.0349644
Faquilonia_62	1/1	192	F_aquilonia	MM	0.00899888
Faquilonia_63	0/0	20835	F_aquilonia	MM	0.962133
Faquilonia_63	0/1	618	F_aquilonia	MM	0.0285384
Faquilonia_63	1/1	202	F_aquilonia	MM	0.0093281
Faquilonia_64	0/0	20735	F_aquilonia	MM	0.957914
Faquilonia_64	0/1	739	F_aquilonia	MM	0.0341403
Faquilonia_64	1/1	172	F_aquilonia	MM	0.00794604
Faquilonia_65	0/0	20637	F_aquilonia	MM	0.960084
Faquilonia_65	0/1	696	F_aquilonia	MM	0.0323796
Faquilonia_65	1/1	162	F_aquilonia	MM	0.00753664
Faquilonia_7	0/0	20756	F_aquilonia	MM	0.956013
Faquilonia_7	0/1	754	F_aquilonia	MM	0.0347289
Faquilonia_7	1/1	201	F_aquilonia	MM	0.00925798
Faquilonia_8	0/0	20425	F_aquilonia	MM	0.960544
Faquilonia_8	0/1	641	F_aquilonia	MM	0.0301448
Faquilonia_8	1/1	198	F_aquilonia	MM	0.00931151
Faquilonia_9	0/0	20550	F_aquilonia	MM	0.96028
Faquilonia_9	0/1	668	F_aquilonia	MM	0.031215
Faquilonia_9	1/1	182	F_aquilonia	MM	0.00850467
Flugubris_1	0/0	20670	F_lugubris	MM	0.963906
Flugubris_1	0/1	529	F_lugubris	MM	0.0246689
Flugubris_1	1/1	245	F_lugubris	MM	0.0114251
Flugubris_10	0/1	20187	F_lugubris	MP	1
Flugubris_14	0/0	19923	F_lugubris	MM	0.966854
Flugubris_14	0/1	418	F_lugubris	MM	0.0202854
Flugubris_14	1/1	265	F_lugubris	MM	0.0128603
Flugubris_15	0/1	19243	F_lugubris	MP	1
Flugubris_16	0/0	19878	F_lugubris	MM	0.963268
Flugubris_16	0/1	538	F_lugubris	MM	0.0260709
Flugubris_16	1/1	220	F_lugubris	MM	0.010661
Flugubris_17	0/1	20530	F_lugubris	MP	1
Flugubris_19	0/1	20180	F_lugubris	MP	1
Flugubris_2	0/0	20943	F_lugubris	MM	0.965783
Flugubris_2	0/1	480	F_lugubris	MM	0.0221351
Flugubris_2	1/1	262	F_lugubris	MM	0.0120821
Flugubris_3	0/0	20769	F_lugubris	MM	0.964564
Flugubris_3	0/1	508	F_lugubris	MM	0.0235928
Flugubris_3	1/1	255	F_lugubris	MM	0.0118428
Flugubris_4	0/0	20896	F_lugubris	MM	0.963571
Flugubris_4	0/1	547	F_lugubris	MM	0.0252236
Flugubris_4	1/1	243	F_lugubris	MM	0.0112054
Flugubris_5	0/0	20932	F_lugubris	MM	0.965276
Flugubris_5	0/1	496	F_lugubris	MM	0.022873
Flugubris_5	1/1	257	F_lugubris	MM	0.0118515
Flugubris_6	0/0	20944	F_lugubris	MM	0.965072
Flugubris_6	0/1	497	F_lugubris	MM	0.0229011
Flugubris_6	1/1	261	F_lugubris	MM	0.0120265
Flugubris_7	0/0	20768	F_lugubris	MM	0.963221
Flugubris_7	0/1	539	F_lugubris	MM	0.0249988
Flugubris_7	1/1	254	F_lugubris	MM	0.0117805
Flugubris_8	0/0	20768	F_lugubris	MM	0.96519
Flugubris_8	0/1	501	F_lugubris	MM	0.0232839
Flugubris_8	1/1	248	F_lugubris	MM	0.0115258
Flugubris_9	0/1	20951	F_lugubris	MP	1
Fparalugubris_1	0/0	20172	F_paralugubris	MM	0.961762
Fparalugubris_1	0/1	589	F_paralugubris	MM	0.0280824
Fparalugubris_1	1/1	213	F_paralugubris	MM	0.0101554
Fparalugubris_11	0/0	20523	F_paralugubris	MM	0.959557
Fparalugubris_11	0/1	671	F_paralugubris	MM	0.0313727
Fparalugubris_11	1/1	194	F_paralugubris	MM	0.00907051
Fparalugubris_12	0/0	20202	F_paralugubris	MM	0.960582
Fparalugubris_12	0/1	627	F_paralugubris	MM	0.0298131
Fparalugubris_12	1/1	202	F_paralugubris	MM	0.00960487
Fparalugubris_13	0/0	20273	F_paralugubris	MM	0.960669
Fparalugubris_13	0/1	632	F_paralugubris	MM	0.0299483
Fparalugubris_13	1/1	198	F_paralugubris	MM	0.00938255
Fparalugubris_14	0/0	20291	F_paralugubris	MM	0.956987
Fparalugubris_14	0/1	732	F_paralugubris	MM	0.0345234
Fparalugubris_14	1/1	180	F_paralugubris	MM	0.00848936
Fparalugubris_15	0/0	20116	F_paralugubris	MM	0.962718
Fparalugubris_15	0/1	576	F_paralugubris	MM	0.0275664
Fparalugubris_15	1/1	203	F_paralugubris	MM	0.00971524
Fparalugubris_16	0/0	19923	F_paralugubris	MM	0.966854
Fparalugubris_16	0/1	418	F_paralugubris	MM	0.0202854
Fparalugubris_16	1/1	265	F_paralugubris	MM	0.0128603
Fparalugubris_17	0/0	20230	F_paralugubris	MM	0.961273
Fparalugubris_17	0/1	543	F_paralugubris	MM	0.0258019
Fparalugubris_17	1/1	272	F_paralugubris	MM	0.0129247
Fparalugubris_18	0/0	20067	F_paralugubris	MM	0.962908
Fparalugubris_18	0/1	576	F_paralugubris	MM	0.0276392
Fparalugubris_18	1/1	197	F_paralugubris	MM	0.00945298
Fparalugubris_19	0/0	20369	F_paralugubris	MM	0.961982
Fparalugubris_19	0/1	601	F_paralugubris	MM	0.0283839
Fparalugubris_19	1/1	204	F_paralugubris	MM	0.00963446
Fparalugubris_2	0/0	20197	F_paralugubris	MM	0.960618
Fparalugubris_2	0/1	619	F_paralugubris	MM	0.0294411
Fparalugubris_2	1/1	209	F_paralugubris	MM	0.00994055
Fparalugubris_20	0/0	20783	F_paralugubris	MM	0.967776
Fparalugubris_20	0/1	438	F_paralugubris	MM	0.0203958
Fparalugubris_20	1/1	254	F_paralugubris	MM	0.0118277
Fparalugubris_3	0/0	19429	F_paralugubris	MM	0.962451
Fparalugubris_3	0/1	560	F_paralugubris	MM	0.0277406
Fparalugubris_3	1/1	198	F_paralugubris	MM	0.00980829
Fparalugubris_4	0/0	20197	F_paralugubris	MM	0.96167
Fparalugubris_4	0/1	585	F_paralugubris	MM	0.0278545
Fparalugubris_4	1/1	220	F_paralugubris	MM	0.0104752
Fparalugubris_5	0/0	20711	F_paralugubris	MM	0.963526
Fparalugubris_5	0/1	575	F_paralugubris	MM	0.0267504
Fparalugubris_5	1/1	209	F_paralugubris	MM	0.00972319
Fparalugubris_6	0/0	20299	F_paralugubris	MM	0.9614
Fparalugubris_6	0/1	608	F_paralugubris	MM	0.0287961
Fparalugubris_6	1/1	207	F_paralugubris	MM	0.00980392
Fparalugubris_7	0/0	20414	F_paralugubris	MM	0.96511
Fparalugubris_7	0/1	497	F_paralugubris	MM	0.0234966
Fparalugubris_7	1/1	241	F_paralugubris	MM	0.0113937
Fparalugubris_8	0/0	20544	F_paralugubris	MM	0.962248
Fparalugubris_8	0/1	595	F_paralugubris	MM	0.0278689
Fparalugubris_8	1/1	211	F_paralugubris	MM	0.0098829
Fparalugubris_9	0/0	20606	F_paralugubris	MM	0.960518
Fparalugubris_9	0/1	646	F_paralugubris	MM	0.0301123
Fparalugubris_9	1/1	201	F_paralugubris	MM	0.00936932
Fpolyctena_1	0/0	20605	F_polyctena	MM	0.960203
Fpolyctena_1	0/1	650	F_polyctena	MM	0.0302903
Fpolyctena_1	1/1	204	F_polyctena	MM	0.0095065
Fpolyctena_2	0/1	21508	F_polyctena	MP	1
Fpolyctena_3	0/1	21366	F_polyctena	MP	1
Fpolyctena_4	0/1	21387	F_polyctena	MP	1
Fpolyctena_5	0/0	20507	F_polyctena	MM	0.955503
Fpolyctena_5	0/1	767	F_polyctena	MM	0.0357376
Fpolyctena_5	1/1	188	F_polyctena	MM	0.00875967
Fpolyctena_6	0/0	20733	F_polyctena	MM	0.963161
Fpolyctena_6	0/1	540	F_polyctena	MM	0.0250859
Fpolyctena_6	1/1	253	F_polyctena	MM	0.0117532
Fpratensis_1	0/1	21464	F_pratensis	MP	1
Fpratensis_10	0/1	21610	F_pratensis	MP	1
Fpratensis_12	0/0	20969	F_pratensis	MM	0.968635
Fpratensis_12	0/1	412	F_pratensis	MM	0.0190318
Fpratensis_12	1/1	267	F_pratensis	MM	0.0123337
Fpratensis_13	0/0	21008	F_pratensis	MM	0.971828
Fpratensis_13	0/1	335	F_pratensis	MM	0.0154971
Fpratensis_13	1/1	274	F_pratensis	MM	0.0126752
Fpratensis_14	0/0	20973	F_pratensis	MM	0.969715
Fpratensis_14	0/1	384	F_pratensis	MM	0.0177548
Fpratensis_14	1/1	271	F_pratensis	MM	0.0125301
Fpratensis_15	0/0	20959	F_pratensis	MM	0.96853
Fpratensis_15	0/1	410	F_pratensis	MM	0.0189464
Fpratensis_15	1/1	271	F_pratensis	MM	0.0125231
Fpratensis_16	0/1	21625	F_pratensis	MP	1
Fpratensis_17	0/0	20925	F_pratensis	MM	0.967496
Fpratensis_17	0/1	439	F_pratensis	MM	0.0202978
Fpratensis_17	1/1	264	F_pratensis	MM	0.0122064
Fpratensis_18	0/0	20922	F_pratensis	MM	0.969194
Fpratensis_18	0/1	395	F_pratensis	MM	0.018298
Fpratensis_18	1/1	270	F_pratensis	MM	0.0125075
Fpratensis_19	0/0	20978	F_pratensis	MM	0.968335
Fpratensis_19	0/1	414	F_pratensis	MM	0.01911
Fpratensis_19	1/1	272	F_pratensis	MM	0.0125554
Fpratensis_2	0/1	21548	F_pratensis	MP	1
Fpratensis_20	0/0	20980	F_pratensis	MM	0.968561
Fpratensis_20	0/1	416	F_pratensis	MM	0.019205
Fpratensis_20	1/1	265	F_pratensis	MM	0.012234
Fpratensis_21	0/0	20964	F_pratensis	MM	0.969434
Fpratensis_21	0/1	401	F_pratensis	MM	0.0185434
Fpratensis_21	1/1	260	F_pratensis	MM	0.0120231
Fpratensis_22	0/1	21530	F_pratensis	MP	1
Fpratensis_23	0/0	20944	F_pratensis	MM	0.968733
Fpratensis_23	0/1	403	F_pratensis	MM	0.0186401
Fpratensis_23	1/1	273	F_pratensis	MM	0.0126272
Fpratensis_24	0/0	20972	F_pratensis	MM	0.9694
Fpratensis_24	0/1	394	F_pratensis	MM	0.0182121
Fpratensis_24	1/1	268	F_pratensis	MM	0.0123879
Fpratensis_25	0/0	20914	F_pratensis	MM	0.967166
Fpratensis_25	0/1	449	F_pratensis	MM	0.020764
Fpratensis_25	1/1	261	F_pratensis	MM	0.0120699
Fpratensis_26	0/0	20879	F_pratensis	MM	0.968099
Fpratensis_26	0/1	424	F_pratensis	MM	0.0196597
Fpratensis_26	1/1	264	F_pratensis	MM	0.0122409
Fpratensis_27	0/1	21629	F_pratensis	MP	1
Fpratensis_28	0/1	21612	F_pratensis	MP	1
Fpratensis_3	0/1	21566	F_pratensis	MP	1
Fpratensis_4	0/0	20979	F_pratensis	MM	0.968202
Fpratensis_4	0/1	416	F_pratensis	MM	0.0191988
Fpratensis_4	1/1	273	F_pratensis	MM	0.0125992
Fpratensis_5	0/0	20687	F_pratensis	MM	0.968039
Fpratensis_5	0/1	422	F_pratensis	MM	0.0197473
Fpratensis_5	1/1	261	F_pratensis	MM	0.0122134
Fpratensis_6	0/0	20822	F_pratensis	MM	0.967026
Fpratensis_6	0/1	449	F_pratensis	MM	0.0208527
Fpratensis_6	1/1	261	F_pratensis	MM	0.0121215
Fpratensis_7	0/0	20928	F_pratensis	MM	0.967993
Fpratensis_7	0/1	434	F_pratensis	MM	0.020074
Fpratensis_7	1/1	258	F_pratensis	MM	0.0119334
Fpratensis_8	0/0	212	F_pratensis	P	0.0100732
Fpratensis_8	0/1	2251	F_pratensis	P	0.106956
Fpratensis_8	1/1	18583	F_pratensis	P	0.882971
Fpratensis_9	0/0	20984	F_pratensis	MM	0.96982
Fpratensis_9	0/1	386	F_pratensis	MM	0.0178398
Fpratensis_9	1/1	267	F_pratensis	MM	0.01234
Frufa_1	0/0	20770	F_rufa	MM	0.966002
Frufa_1	0/1	495	F_rufa	MM	0.0230222
Frufa_1	1/1	236	F_rufa	MM	0.0109762
Frufa_2	0/0	20229	F_rufa	MM	0.9654
Frufa_2	0/1	500	F_rufa	MM	0.0238618
Frufa_2	1/1	225	F_rufa	MM	0.0107378
Frufa_3	0/0	20912	F_rufa	MM	0.966448
Frufa_3	0/1	496	F_rufa	MM	0.0229226
Frufa_3	1/1	230	F_rufa	MM	0.0106294
Frufa_4	0/0	20351	F_rufa	MM	0.965967
Frufa_4	0/1	476	F_rufa	MM	0.0225935
Frufa_4	1/1	241	F_rufa	MM	0.0114391
Frufa_5	0/0	20850	F_rufa	MM	0.965322
Frufa_5	0/1	516	F_rufa	MM	0.02389
Frufa_5	1/1	233	F_rufa	MM	0.0107875
Frufa_6	0/0	20543	F_rufa	MM	0.965367
Frufa_6	0/1	503	F_rufa	MM	0.0236372
Frufa_6	1/1	234	F_rufa	MM	0.0109962
Ftruncorum_1	0/0	19899	F_truncorum	M	0.94658
Ftruncorum_1	0/1	432	F_truncorum	M	0.0205499
Ftruncorum_1	1/1	691	F_truncorum	M	0.0328703
Ftruncorum_2	0/0	1843	F_truncorum	P	0.0868029
Ftruncorum_2	0/1	1568	F_truncorum	P	0.0738508
Ftruncorum_2	1/1	17821	F_truncorum	P	0.839346

## Sheet: Table S5
Table S5. Supergene genotypes per species. Figure 2 in the Main text are based on these values.
Species	Gyny	Workers (Males)
		Total nr	MM (M)	MP (P)
F. aquilonia	Obligate polygynous	101 (0)	101	0
F. lugubris	Socially polymorphic	20 (0)	15	5
F. paralugubris	Obligate polygynous	92 (0)	92	0
F. polyctena	Obligate polygynous	6 (0)	3	3
F. pratensis	Socially polymorphic	26 (1)	18	8 (1)
F. rufa	Socially polymorphic	16 (0)	13	3
F. truncorum	Socially polymorphic	0 (2)	0 (1)	0 (1)

## Sheet: Table S6
Table S6. Orthology between genes of interest (see Main Text).
Gene	F. aquilonia x polyctena protein models	OrthoDB group	Orthology species	Orthology species NCBI gene	Orthology species protein models
AmGR10	jg3649	312326at33392	Camponotus floridanus	LOC105249890	XP_011253964.1, XP_011253965.1, XP_025268155.1
AmGR10	jg3649	NA	Drosophila melanogaster	NA	NA
AmGR10	jg3649	312326at33392	Formica exsecta	LOC115242957	XP_029675445.1, XP_029675446.1, XP_029675447.1, XP_029675448.1, XP_029675449.1, XP_029675451.1, XP_029675452.1, XP_029675453.1
AmGR10	jg3649	NA	Solenopsis invicta	NA	NA
CREBBP	jg2521, jg3510, jg3809	451516at33392	Camponotus floridanus	LOC105255066	XP_011262430.2, XP_011262432.2, XP_025261808.1
CREBBP	jg2521, jg3510, jg3809	451516at33392	Drosophila melanogaster	nej (nejire)	NP_001188575.1, NP_001188576.1, NP_001259387.1, NP_524642.2
CREBBP	jg2521, jg3510, jg3809	451516at33392	Formica exsecta	LOC115240162, LOC115244735	XP_029670996.1, XP_029678514.1
CREBBP	jg2521, jg3510, jg3809	451516at33392	Solenopsis invicta	LOC105195182	XP_011158770.1, XP_011158771.1, XP_011158772.1, XP_011158773.1, XP_011158774.1, XP_025986729.1, XP_025986731.1, XP_039304847.1
FMRFaR	jg3766	303949at33392	Camponotus floridanus	LOC105250039	XP_011254202.1, XP_011254203.1, XP_025270036.1
FMRFaR	jg3766	303949at33392	Drosophila melanogaster	FMRFaR	NP_001261347.1, NP_001286925.1, NP_647758.1
FMRFaR	jg3766	303949at33392	Formica exsecta	LOC115241082	XP_029672495.1, XP_029672496.1, XP_029672497.1, XP_029672498.1
FMRFaR	jg3766	303949at33392	Solenopsis invicta	LOC105195979	XP_011159966.1, XP_011159968.1, XP_011159970.1, XP_039311421.1
Knockout	jg3690	232563at33392	Camponotus floridanus	LOC105255793	XP_011263591.1, XP_011263592.1
Knockout	jg3690	232563at33392	Drosophila melanogaster	ko (knockout)	NP_001262135.1, NP_524193.2
Knockout	jg3690	232563at33392	Formica exsecta	LOC115243126	XP_029675723.1, XP_029675724.1
Knockout	jg3690	232563at33392	Solenopsis invicta	LOC105200197	XP_011165931.2, XP_011165932.2
LOC115241360	jg3393, jg3399, jg3404, jg3407	187719at33392	Camponotus floridanus	LOC105255092	XP_011262480.1, XP_011262482.1, XP_011262484.1, XP_011262485.1, XP_011262487.1, XP_011262488.1
LOC115241360	jg3393, jg3399, jg3404, jg3407	NA	Drosophila melanogaster	NA	NA
LOC115241360	jg3393, jg3399, jg3404, jg3407	187719at33392	Formica exsecta	LOC115241360, LOC115245752	XP_029672935.1, XP_029680075.1
LOC115241360	jg3393, jg3399, jg3404, jg3407	187719at33392	Solenopsis invicta	LOC105203576	XP_039303187.1, XP_039303188.1, XP_039303189.1, XP_039303190.1
RpS4	jg3509	80878at33392	Camponotus floridanus	LOC105252585	XP_011258337.1, XP_025268030.1
RpS4	jg3509	80878at33392	Drosophila melanogaster	RpS4	NP_001287055.1, NP_524053.2, NP_729871.1
RpS4	jg3509	80878at33392	Formica exsecta	LOC115245785	XP_029680133.1
RpS4	jg3509	80878at33392	Solenopsis invicta	LOC105202661	XP_011169572.1
Single-minded	jg2509	230913at33392	Camponotus floridanus	LOC105255331	XP_019884371.1, XP_025265424.1
Single-minded	jg2509	230913at33392	Drosophila melanogaster	sim (single-minded)	NP_001262527.1, NP_001262528.1, NP_524340.2, NP_731771.3
Single-minded	jg2509	230913at33392	Formica exsecta	LOC115245838	XP_029680185.1, XP_029680186.1, XP_029680187.1
Single-minded	jg2509	230913at33392	Solenopsis invicta	LOC105197750	XP_039310060.1, XP_039310061.1
TTLL2	jg3507	2869at33392	Camponotus floridanus	LOC105252610	XP_011258370.1
TTLL2	jg3507	NA	Drosophila melanogaster	NA	NA
TTLL2	jg3507	2869at33392	Formica exsecta	LOC115245778	XP_029680118.1
TTLL2	jg3507	2869at33392	Solenopsis invicta	LOC105202664	XP_011169575.1
Zasp52	jg3504, jg3505	238600at33392	Camponotus floridanus	LOC105252586	XP_025268053.1, XP_025268054.1, XP_025268055.1, XP_025268056.1, XP_025268057.1
Zasp52	jg3504, jg3505	238600at33392	Drosophila melanogaster	Zasp52	NP_001027420.2, NP_001027421.1, NP_001036551.1, NP_001163163.1, NP_001261005.1, NP_001261006.1, NP_001261007.1, NP_001261008.1, NP_001261009.1, NP_001261010.1, NP_001261011.1, NP_001261012.1, NP_001261013.1, NP_001261014.1, NP_001261015.1, NP_001286467.1, NP_001303350.1, NP_001303351.1, NP_001303352.1, NP_001369093.1, NP_611058.4, NP_665700.2
Zasp52	jg3504, jg3505	238600at33392	Formica exsecta	LOC115245789	XP_029680136.1
Zasp52	jg3504, jg3505	238600at33392	Solenopsis invicta	LOC105202731	XP_025992042.2, XP_025992043.2, XP_025992044.1, XP_025992045.2, XP_039311628.1, XP_039311629.1, XP_039311630.1
ZFP148	jg3646	40516at33392	Camponotus floridanus	LOC105249892	XP_011253967.1, XP_011253968.1, XP_011253969.1
ZFP148	jg3646	NA	Drosophila melanogaster	NA	NA
ZFP148	jg3646	40516at33392	Formica exsecta	LOC115242980	XP_029675475.1, XP_029675476.1, XP_029675477.1, XP_029675480.1
ZFP148	jg3646	40516at33392	Solenopsis invicta	LOC105194046	XP_011159188.1, XP_025991781.2, XP_025991782.2, XP_025991783.2, XP_039312133.1

## Sheet: Table S7
Table S7. Manually curated transcripts of Zasp52. The original (Figure S3) and curated transcripts (Fig3e; Figure S3) are shown as figures.
# Zasp52 transcript
Scaffold03	AUGUSTUS	gene	9805202	9838217	.	+	.	ID=Zasp52_M;modified by=hs
Scaffold03	AUGUSTUS	mRNA	9805202	9838217	.	+	.	ID=Zasp52_M.t1;modified by=hs;Parent=Zasp52_M
Scaffold03	Geneious	start_codon	9805202	9805204	.	+	.	created by=hs;ID=Zasp52_M.t1.start1;modified by=hs;Parent=Zasp52_M
Scaffold03	AUGUSTUS	CDS	9805202	9805306	0.84	+	0	codon_start=1;ID=Zasp52_M.t1.CDS1;modified by=hs;Parent=Zasp52_M
Scaffold03	AUGUSTUS	CDS	9820909	9821060	1.0	+	0	codon_start=1;ID=Zasp52_M.t1.CDS2;modified by=hs;Parent=Zasp52_M
Scaffold03	AUGUSTUS	CDS	9821433	9821604	1.0	+	1	codon_start=2;ID=Zasp52_M.t1.CDS3;modified by=hs;Parent=Zasp52_M
Scaffold03	AUGUSTUS	CDS	9821720	9821856	1.0	+	0	codon_start=1;ID=Zasp52_M.t1.CDS4;modified by=hs;Parent=Zasp52_M
Scaffold03	AUGUSTUS	CDS	9822158	9822258	1.0	+	1	codon_start=2;ID=Zasp52_M.t1.CDS5;modified by=hs;Parent=Zasp52_M
Scaffold03	AUGUSTUS	CDS	9822862	9823021	0.99	+	2	codon_start=3;ID=Zasp52_M.t1.CDS6;modified by=hs;Parent=Zasp52_M
Scaffold03	AUGUSTUS	CDS	9825808	9825993	1.0	+	1	codon_start=2;ID=Zasp52_M.t1.CDS7;modified by=hs;Parent=Zasp52_M
Scaffold03	AUGUSTUS	CDS	9826223	9826322	1.0	+	1	codon_start=2;ID=Zasp52_M.t1.CDS8;modified by=hs;Parent=Zasp52_M
Scaffold03	AUGUSTUS	CDS	9826986	9827132	1.0	+	0	codon_start=1;ID=Zasp52_M.t1.CDS9;modified by=hs;Parent=Zasp52_M
Scaffold03	AUGUSTUS	CDS	9827745	9827801	1.0	+	0	codon_start=1;ID=Zasp52_M.t1.CDS10;modified by=hs;Parent=Zasp52_M
Scaffold03	AUGUSTUS	CDS	9828879	9829014	1.0	+	0	codon_start=1;ID=Zasp52_M.t1.CDS11;modified by=hs;Parent=Zasp52_M
Scaffold03	AUGUSTUS	CDS	9831806	9835571	0.94	+	2	ID=Zasp52_M.t1.CDS12;codon_start=3;Parent=Zasp52_M;modified by=hs
Scaffold03	AUGUSTUS	CDS	9836688	9836874	1.0	+	1	codon_start=2;ID=Zasp52_M.t1.CDS13;modified by=hs;Parent=Zasp52_M
Scaffold03	AUGUSTUS	CDS	9836975	9837095	1.0	+	0	codon_start=1;ID=Zasp52_M.t1.CDS14;modified by=hs;Parent=Zasp52_M
Scaffold03	AUGUSTUS	CDS	9837314	9837429	1.0	+	2	ID=Zasp52_M.t1.CDS15;codon_start=3;Parent=Zasp52_M;modified by=hs
Scaffold03	AUGUSTUS	CDS	9838143	9838217	1.0	+	0	codon_start=1;ID=Zasp52_M.t1.CDS16;modified by=hs;Parent=Zasp52_M
Scaffold03	AUGUSTUS	stop_codon	9838218	9838220	.	+	0	codon_start=1;ID=Zasp52_M.t1.stop1;modified by=hs;Parent=Zasp52_M
### Zasp52_dup transcript
Scaffold03	AUGUSTUS	gene	9827721	9838217	.	+	.	ID=Zasp52_P;modified by=hs
Scaffold03	AUGUSTUS	mRNA	9827721	9838217	.	+	.	ID=Zasp52_P.t1;modified by=hs;Parent=Zasp52_P
Scaffold03	Geneious	start_codon	9827721	9827723	.	+	.	created by=hs;ID=Zasp52_P.t1.start1;modified by=hs
Scaffold03	AUGUSTUS	CDS	9827721	9827801	1.0	+	0	codon_start=1;ID=Zasp52_P.t1.CDS11;modified by=hs;Parent=Zasp52_P
Scaffold03	AUGUSTUS	CDS	9828879	9829014	1.0	+	0	codon_start=1;ID=Zasp52_P.t1.CDS12;modified by=hs;Parent=Zasp52_P
Scaffold03	AUGUSTUS	CDS	9831806	9835571	0.94	+	2	ID=Zasp52_P.t1.CDS13;codon_start=3;Parent=Zasp52_P;modified by=hs
Scaffold03	AUGUSTUS	CDS	9836688	9836874	1.0	+	1	codon_start=2;ID=Zasp52_P.t1.CDS14;modified by=hs;Parent=Zasp52_P
Scaffold03	AUGUSTUS	CDS	9836975	9837095	1.0	+	0	codon_start=1;ID=Zasp52_P.t1.CDS15;modified by=hs;Parent=Zasp52_P
Scaffold03	AUGUSTUS	CDS	9837314	9837429	1.0	+	2	ID=Zasp52_P.t1.CDS16;codon_start=3;Parent=Zasp52_P;modified by=hs
Scaffold03	AUGUSTUS	CDS	9838143	9838217	1.0	+	0	codon_start=1;ID=Zasp52_P.t1.CDS17;modified by=hs;Parent=Zasp52_P
Scaffold03	AUGUSTUS	stop_codon	9838218	9838220	.	+	0	codon_start=1;ID=Zasp52_P.t1.stop1;modified by=hs;Parent=Zasp52_P

## Sheet: Table S8
Table S8. Details on the (unpublished) PacBio data used to create de novo reference genomes
Species	Geographic location	Source	Latitude	Longitude	Extraction protocol	Sequencing platform
F_aquilonia	Finland	5 males pooled	60.58072	24.04249	Sodium Dodecyl Sulfate (SDS) protocol	PacBio Sequel
F_polyctena	Finland	5 males pooled	60.37463	19.81027	Sodium Dodecyl Sulfate (SDS) protocol	PacBio Sequel

## Sheet: Table S9
Table S9. Genome statistics for the assemblies produced using flye.
	Faqxpol	Faqu	Fpol
Total length	280011226	273155455	275822738
Nr. of contigs	2074	1015	856
Contig N50	410956	2762247	3690750
Largest frg	2106213	9020637	14911412
Scaffolds	0	0	0
Mean coverage	50	55	77

[truncated: 3 more sheets: Table S10, Table S11, Table S12]
